# Supplementary material for: Paxlovid plus glucocorticoids treatment in severe Omicron infected patients with hypoxaemia: A prospective multiple-center cohort study
Source: PLoS One. 2025 Sep 26;20(9):e0328929. doi: 10.1371/journal.pone.0328929 (PMC12469179; doi:10.1371/journal.pone.0328929)
Supplement: S3 — (XLSX) [file pone.0328929.s003.xlsx]

## Sheet: sheet12
	姓名							年龄	身高	体重		基础疾病													临床分型 （轻/中/重/危重）		入院日期	入ICU日期	出院日期	住院天数			28天结局 （好转1；死亡/自动出院0；其他原因死亡3）		生命体征								呼吸支持						俯卧位
		鼻导管	面罩	高流量	无创	有创	男=1，女=2				BMI	吸烟	高血压	糖尿病	冠心病	肺部疾病	慢性肾病	风湿免疫疾病	恶性肿瘤	脑血管疾病	免疫抑制	孕产妇	其他	合并症		病情（轻中=1/重危重=2）						复合终点（0转入ICU、插管、死亡）		生存时间	脉搏	体温	血压	呼吸	心率	指脉氧	吸氧浓度	最高生命支持	鼻导管	面罩	HFNC	NIV	MV（时间）	ECMO	开始时间
1							1	78	160	60	23.4375	1	1	0	0	0	0	0	0	0	0	0	0	1	重	1	2023-01-12	0	2023-01-17	5	5	1	1		96	36.5	137/78	14	96	100	33	1	3	0	0	0	0	0	2023-01-12
2							1	68			#DIV/0!	0	0	0	0	0	0	0	0	0	0	0	0	0	重	1	2022-12-28	0	2023-01-19	22	22	1	1		77	36.2	155/75	18	77	98	33	1	#REF!	#REF!	#REF!	#REF!	#REF!	#REF!	2022-12-30
3							2	87	158	49	19.6283	0	1	1	0	0	0	0	0	0	0	0	0	2	重	1	2023-01-07	0	2023-01-19	12	12	1	1		87	36.7	117/62	20	87	96	33	1	#REF!	#REF!	#REF!	#REF!	#REF!	#REF!	2023-01-08
4							2	51	168	66	23.3844	0	1	1	0	0	0	0	0	0	0	0	0	2	重	1	2023-01-08	0	2023-01-19	11	11	1	1		90	37.2	155/90	22	90	90	35	2	#REF!	#REF!	#REF!	#REF!	#REF!	#REF!	2023-01-10
5							2	54	158	69	27.6398	0	0	0	0	0	0	0	0	0	0	0	0	0	重	1	2023-01-09	0	2023-01-17	8	8	1	1		84	36.5	135/83	18	84	99	33	1	#REF!	#REF!	#REF!	#REF!	#REF!	#REF!	2023-01-09
6							1	49	178	85	26.8274	0	1	0	0	0	0	0	0	0	0	0	0	1	中	1	2023-01-13	0	2023-01-18	5	5	1	1		78	36.5	120/70	16	78	100	33	1	#REF!	#REF!	#REF!	#REF!	#REF!	#REF!	2023-01-13
7							1	88			#DIV/0!	0	1	1	0	1	0	0	0	0	0	0	0	3	重	1	2023-01-04	0	2023-01-17	13	13	1	1		76	36.7	123/51	16	76	87	71	3	#REF!	#REF!	#REF!	#REF!	#REF!	#REF!	0
8							2	90			#DIV/0!	0	1	0	1	0	0	0	0	0	0	0	0	2	重	1	2023-01-06	0	2023-01-18	12	12	0	0		77	36.5	102/72	18	72	96	60	1	#REF!	#REF!	#REF!	#REF!	#REF!	#REF!	0
9							2	53	165	55	20.202	0	0	0	0	0	0	0	0	0	0	0	0	0	中	1	2023-01-10	0	2023-01-18	8	8	1	1		80	37	121/75	18	80	99	29	1	#REF!	#REF!	#REF!	#REF!	#REF!	#REF!	2023-01-10
10							2	101			#DIV/0!	0	1	0	0	0	1	0	0	0	0	0	0	2	重	1	2023-01-12	0	2023-01-19	7	7	1	1		80	36.5	140/80	18	89	94	41	1	#REF!	#REF!	#REF!	#REF!	#REF!	#REF!	0
11							2	73	155	75	31.2175	0	1	1	0	0	0	0	1	0	0	0	0	3	重	1	2023-01-01	0	2023-01-19	18	18	1	1		74	37	124/68	18	74	100	33	1	#REF!	#REF!	#REF!	#REF!	#REF!	#REF!	2023-01-02
12							2	89	152	52	22.5069	0	1	0	0	0	0	0	0	0	0	0	0	1	重	1	2023-01-09	0	2023-01-19	10	10	1	1		84	37.4	169/84	18	84	98	33	1	#REF!	#REF!	#REF!	#REF!	#REF!	#REF!	2023-01-10
13							2	71	158	60	24.0346	0	1	1	0	0	0	0	0	0	0	0	0	2	重	1	2023-01-12	0	2023-01-18	6	6	1	1		80	36.5	135/68	16	80	98	33	1	#REF!	#REF!	#REF!	#REF!	#REF!	#REF!	2023-01-12
14							1	84	183	75	22.3954	1	1	1	0	1	0	0	0	1	0	0	0	4	重	1	2023-01-06	0	2023-01-17	11	11	1	1		86	36.8	123/77	14		98	33	1	#REF!	#REF!	#REF!	#REF!	#REF!	#REF!	2023-01-06
15							1	91			#DIV/0!	0	0	0	0	0	0	0	1	0	0	0	1	2	重	1	2023-01-01	0	2023-01-19	18	18	1	1		90	37.1	102/56	20		100	21	0	#REF!	#REF!	#REF!	#REF!	#REF!	#REF!
16							2	76	160	65	25.3906	0	1	0	0	0	0	0	0	0	0	0	0	1	轻	1	2023-01-16	0	2023-01-19	3	3	1	1		78	36.8	120/70	18	78	100	29	1	#REF!	#REF!	#REF!	#REF!	#REF!	#REF!	0
17							2	93	165		0	0	0	0	0	0	1	0	0	0	0	0	1	2	重	1	2023-01-06	0	2023-01-18	12	12	1	1		64	37.5	166/81	18		95	33	1	#REF!	#REF!	#REF!	#REF!	#REF!	#REF!	2023-01-06
18							1	82	171	74	25.3069	1	0	1	1	0	0	0	0	0	0	0	0	2	重	1	2023-01-10	0	2023-01-18	7	7	1	1		83	37.4	101/62	20		96	33	1	#REF!	#REF!	#REF!	#REF!	#REF!	#REF!	2023-01-11
19							1	71	172	55	18.5911	0	1	1	0	0	0	0	0	0	0	0	1	3	重	1	2023-01-17	0	2023-01-20	5	5	1	1									0	#REF!	#REF!	#REF!	#REF!	#REF!	#REF!
20							1	83	168	50	17.7154	1	0	1	0	1	0	0	0	0	0	0	0	2	重	1	2023-01-03	0	2023-01-19	16	16	1	1		78	36.7	117/55	20		99	33	1	#REF!	#REF!	#REF!	#REF!	#REF!	#REF!	2023-01-05
21							1	75	165	65	23.8751	1	0	1	0	0	0	0	0	0	0	0	0	1	重	1	2023-01-06	0	2023-01-19	13	13	1	1		92					92	33	1	#REF!	#REF!	#REF!	#REF!	#REF!	#REF!	2023-01-07
22							1	76	165	55	20.202	0	1	0	0	1	0	0	0	0	0	0	0	2	重	1	2023-01-11	0	2023-01-19	8	8	1	1							99		0	#REF!	#REF!	#REF!	#REF!	#REF!	#REF!	2023-01-11
23							2	58	165	65	23.8751	1	0	0	0	0	0	0	0	0	0	0	0	0	重	1	2023-01-13	0	2023-01-18	5	5	1	1							100		0	#REF!	#REF!	#REF!	#REF!	#REF!	#REF!
24							1	80			#DIV/0!	0	1	0	0	0	0	0	0	0	0	0	0	1	重	1	2023-01-01	0	2023-01-17	16	16	1	1							98	33	1	#REF!	#REF!	#REF!	#REF!	#REF!	#REF!
25							1	77			#DIV/0!	1	1	0	1	0	0	0	0	0	0	0	1	3	重	1	2023-11-30	0	2023-01-19	50	50	1	1							92	50	3	#REF!	#REF!	#REF!	#REF!	#REF!	#REF!
26							2	46			#DIV/0!	0	1	0	0	0	0	0	0	0	0	0	0	1	重	2	2023-01-03	2023-01-03	2023-01-17	14	14	0	1							81	80	5	#REF!	#REF!	#REF!	#REF!	#REF!	#REF!
27							2	89	140	34	17.3469		1	0	0	0	0	0	0	0	0	0	0	1	重	1	2023-01-09	0	2023-01-29	20	20	1	1							96	33	1	#REF!	#REF!	#REF!	#REF!	#REF!	#REF!	2023-01-09
28							2	75	158	60	24.0346		1	0	0	0	0	0	0	0	0	0	0	1	重	1	2023-01-11	0	2023-01-18	7	7	1	1							98	29	1	#REF!	#REF!	#REF!	#REF!	#REF!	#REF!	2023-01-11
29							1	87	170	63	21.7993	1	1	0	0	0	0	0	1	0	0	0	0	2	重	1	2023-01-12	0	2023-01-18	6	6	1	1							96	33	1	#REF!	#REF!	#REF!	#REF!	#REF!	#REF!	2023-01-12
30							1	81	171	80	27.3588		0	0	0	0	0	0	0	0	0	0	0	0	重	1	2023-01-13	0	2023-01-19	6	6	1	1							99	29	1	#REF!	#REF!	#REF!	#REF!	#REF!	#REF!	2023-01-13
31							1	79	160	61.5	24.0234	0	1	1	0	0	1	0	0	1	0	0	0	4	中	1	2023-01-09		2023-01-15	6	6	1	1		60	36.5	145/75	20	60	96	41	1	#REF!	#REF!	#REF!	#REF!	#REF!	#REF!
32							2	40	156	62	25.4767	0	0	0	0	1	0	0	1	0	0	0	0	2	危重	2	2022-12-26		2023-01-15	20	20	0	0		80	36.3	115/66	20	80	96		4	#REF!	#REF!	#REF!	#REF!	#REF!	#REF!
33							2	49	158	62	24.8358	0	0	0	0	0	0	0	0	0	0	0	0	0	中	1	44925		2023-01-06	7	7	1	1		87	37.3	94/60	14	87			0	#REF!	#REF!	#REF!	#REF!	#REF!	#REF!
34							1	79			#DIV/0!	0	1	0	0	0	0	0	0	0	0	0	0	1	中	1	2023-01-03		2023-01-07	4	4	1	1		60	36	126/62	14	76	99	35	1	#REF!	#REF!	#REF!	#REF!	#REF!	#REF!
35							1	81	179	60	18.726	0	1	0	0	0	0	0	0	0	0	0	0	1	重	2	2022-12-31		2023-01-12	12	12	1	1		88	36.9	143/90	18	88	93	55	1	#REF!	#REF!	#REF!	#REF!	#REF!	#REF!
36							1	72	180	72	22.2222	0	1	0	0	0	0	0	0	0	0	0	1	2	中	1	2022-12-31		2023-01-03	3	3	1	1		80	36.2	140/80	15	80			0	#REF!	#REF!	#REF!	#REF!	#REF!	#REF!
37							2	93			#DIV/0!	0	1	1	1	0	0	0	0	0	0	0	0	3	危重	2	2022-12-31		2023-01-03	3	3	0	0		140	36	148/99	20	152	100	33	5	#REF!	#REF!	#REF!	#REF!	#REF!	#REF!
38							1	43	164	70	26.0262	0	1	0	0	0	0	0	0	0	0	0	0	1	中	1	2023-01-04		2023-01-12	8	8	1	1		75	36	123/75	15	75	98	33	1	#REF!	#REF!	#REF!	#REF!	#REF!	#REF!
39							1	73			#DIV/0!	0	1	0	0	0	1	0	0	0	0	0	1	3	中	1	2023-01-12		2023-02-06	25	25	1	1		81	37.2	162/82	18	81	98	33	1	#REF!	#REF!	#REF!	#REF!	#REF!	#REF!
40							2	52	160	70	27.3438	0	0	0	0	0	0	0	0	0	0	0	0	0	中	1	2023-01-06		2023-01-16	10	10	1	1		72	36.5	121/78	17	72	96	21	0	#REF!	#REF!	#REF!	#REF!	#REF!	#REF!	2023-12-12
41							1	64	170	72	24.9135	0	1	0	0	0	0	0	0	0	0	0	0	1	中	1	2023-01-08		2023-01-14	6	6	1	1		78	36.8	121/72	12	78	98	37	1	#REF!	#REF!	#REF!	#REF!	#REF!	#REF!
42							2	70			#DIV/0!	0	0	0	0	1	0	0	1	0	0	0	0	2	危重	2	2022-12-31	2022-12-31	2023-01-08	8	8	0	0		200	36.8	78/59	16	200	97	70	5	#REF!	#REF!	#REF!	#REF!	#REF!	#REF!
43							2	84	163	72	27.0993	0	1	0	0	0	0	0	0	0	0	0	0	1	中	1	2023-01-02		2023-01-16	14	14	1	1		80	36.3	139/76	17	80	94	21	1	#REF!	#REF!	#REF!	#REF!	#REF!	#REF!
44							1	83	170	61	21.1073	0	1	0	1	0	0	0	0	0	0	0	0	2	危重	2	2023-01-03		2023-01-23	20	20	0	0		87	36.5	143/62	18	87	94	33	1	#REF!	#REF!	#REF!	#REF!	#REF!	#REF!
45							1	79	176	80	25.8264	0	1	0	0	0	0	0	0	0	0	0	0	1	危重	2	2022-12-28	2022-12-30	2023-01-19	22	22	0	0		86	37.6	160/81	16	86	91	51	5	#REF!	#REF!	#REF!	#REF!	#REF!	#REF!
46							2	80	158	59	23.634	0	1	1	0	0	0	0	0	0	0	0	1	3	重	2	2023-01-07		2023-01-16	9	9	1	1		80	36.5	145/67	15	89			1	#REF!	#REF!	#REF!	#REF!	#REF!	#REF!
47							1	86	160	60	23.4375	0	1	0	0	0	0	0	0	0	0	0	1	2	危重	2	2023-01-02		2023-01-05	3	3	0	0		100	36.6	148/70	15	100	90	21	2	#REF!	#REF!	#REF!	#REF!	#REF!	#REF!	2023-01-04
48							2	72			#DIV/0!	0	0	1	0	0	0	0	0	0	0	0	1	2	危重	2	2023-01-29		2023-02-07	9	9	1	1		78	36.6	122/78	16	78	97	33	4	#REF!	#REF!	#REF!	#REF!	#REF!	#REF!
49							2	59	155	51	21.2279	0	0	0	0	0	0	0	0	0	0	0	0	0	中	1	2023-01-04		2023-01-10	6	6	1	1		82	36.5	115/59	20	82	98	33	1	#REF!	#REF!	#REF!	#REF!	#REF!	#REF!
50							1	33	180	69	21.2963	0	0	0	0	0	0	0	0	0	0	0	0	0	中	1	2022-12-28		2023-01-03	6	6	1	1		75	36.6	124/82	19	75	98	21	0	#REF!	#REF!	#REF!	#REF!	#REF!	#REF!
51							2	83			#DIV/0!	0	1	0	0	0	0	0	0	0	0	0	0	1	中	2	2022-12-26		2023-01-18	23	23	1	1		86	36.3	123/70	16	86	99	55	1	#REF!	#REF!	#REF!	#REF!	#REF!	#REF!
52							2	72	152	45	19.4771	0	1	1	0	0	0	0	0	0	0	0	0	2	中	1	2023-01-04		2023-01-11	7	7	1	1		101	36.7	123/79	24	101	94	21	0	#REF!	#REF!	#REF!	#REF!	#REF!	#REF!
53							2	77	160	62.5	24.4141	0	0	0	0	0	0	0	0	0	0	0	0	0	中	1	2023-01-24		2023-01-28	4	4	1	1		88	36.1	157/87	16	88	99	33	1	#REF!	#REF!	#REF!	#REF!	#REF!	#REF!
54							2	27	164	60	22.3081	0	0	0	0	0	0	0	0	0	0	0	0	0	中	1	2022-12-25		2022-12-30	5	5	1	1		74	36.9	98/71	15	74			0	#REF!	#REF!	#REF!	#REF!	#REF!	#REF!
55							1	62	172	86	29.0698	0	1	0	0	0	0	0	0	0	0	0	0	1	中	1	2023-01-02		2023-01-10	8	8	1	1		98	36	131/79	20	98	94	21	1	#REF!	#REF!	#REF!	#REF!	#REF!	#REF!	2023-01-02
56							1	69	171	73	24.9649	0	0	1	0	0	0	0	0	0	0	0	0	1	重	1	2022-12-27		2023-01-04	8	8	1	1		102	39	165/82	18	102	87	21	1	#REF!	#REF!	#REF!	#REF!	#REF!	#REF!
57							2	67	160	55	21.4844	0	1	0	0	0	0	0	0	0	0	0	0	1	中	1	2022-12-27		2022-12-30	3	3	1	1		66	36.8	138/78	19	66	96	29	1	#REF!	#REF!	#REF!	#REF!	#REF!	#REF!
58							1	34	165	55	20.202	0	0	0	0	0	0	0	0	0	0	0	0	0	中	1	2022-12-31		2023-01-10	10	10	1	1		83	37.2	139/99	14	83			0	#REF!	#REF!	#REF!	#REF!	#REF!	#REF!
59							1	78	170	60	20.7612	0	0	1	0	0	0	0	0	0	0	0	0	1	中	1	2022-12-30		2023-01-03	4	4	1	1		98	36.6	121/73	18	98	97	21	0	#REF!	#REF!	#REF!	#REF!	#REF!	#REF!
60							1	66	178	70	22.0932	0	0	0	0	0	0	0	1	0	0	0	0	1	中	1	2023-01-07		2023-01-12	5	5	1	1		95	37.5	130/66	19	95	95	33	1	#REF!	#REF!	#REF!	#REF!	#REF!	#REF!
61							2	78	160	50	19.5312	0	1	0	0	0	0	0	0	0	0	0	0	1	中	1	2022-12-30		2023-01-10	11	11	1	1		108	36.2	130/68	20	98	98	33	1	#REF!	#REF!	#REF!	#REF!	#REF!	#REF!
62							1	70			#DIV/0!	0	0	0	0	0	0	0	0	0	0	0	0	0	重	1	2022-12-30		2023-01-16	17	17	1	1		71	36.3	112/72	20	71	93	37	1	#REF!	#REF!	#REF!	#REF!	#REF!	#REF!
63							2	55	158	50	20.0288	0	0	0	0	0	0	0	0	0	0	0	1	1	中	1	2023-01-07		2023-01-16	9	9	1	1		76	36.8	122/68	12	76			0	#REF!	#REF!	#REF!	#REF!	#REF!	#REF!
64							2	63	160	43	16.7969	0	0	0	0	0	0	1	0	0	0	0	0	1	危重	2	2022-12-30	2022-12-30	2023-01-05	6	6	0	0		74	37.9	113/58	22	74	100	40	5	#REF!	#REF!	#REF!	#REF!	#REF!	#REF!
65							2	37	160	69	26.9531	0	0	0	0	0	0	0	0	0	1	0	0	1	中	1	2023-01-08		2023-01-15	7	7	1	1		80	36.4	102/69	18	80	97	33	1	#REF!	#REF!	#REF!	#REF!	#REF!	#REF!
66							1	72	176	80	25.8264	0	1	1	0	0	0	0	0	0	0	0	0	2	中	1	2023-01-04		2023-01-13	9	9	1	1		78	36.2	145/91	20	78			1	#REF!	#REF!	#REF!	#REF!	#REF!	#REF!
67							2	38	169	66	23.1084	0	0	0	0	0	0	0	0	0	0	0	0	0	中	1	2022-12-26		2022-12-30	4	4	1	1		88	36.9	108/64	20	88	96	21	1	#REF!	#REF!	#REF!	#REF!	#REF!	#REF!
68							1	79	165	71	26.079	0	1	1	0	0	0	0	0	0	0	0	0	2	中	1	2022-12-28		2023-01-13	16	16	1	1		103	38	141/96	20	103	98	95	1	#REF!	#REF!	#REF!	#REF!	#REF!	#REF!
69							1	84	170	65	22.4913	1	1	1	0	0	0	0	0	0	0	0	0	2	中	1	2023-01-09		2023-01-13	4	4	1	1		104	36.6	153/86	20	104	94	21	1	#REF!	#REF!	#REF!	#REF!	#REF!	#REF!
70							1	91			#DIV/0!	0	1	0	0	1	0	0	0	0	0	0	0	2	中	1	2023-01-02		2023-01-10	8	8	1	1		97	37.3	181/89	20	97	98	33	1	#REF!	#REF!	#REF!	#REF!	#REF!	#REF!
71							1	77	160	60	23.4375	0	1	0	1	0	0	0	0	0	0	0	0	2	重	1	2023-01-06		2023-01-12	6	6	1	1		84	36	101/56	22	84	91	21	1	#REF!	#REF!	#REF!	#REF!	#REF!	#REF!
72							2	67	153	50	21.3593	0	1	0	0	0	1	0	0	0	0	0	0	2	中	1	2023-01-07		2023-01-13	6	6	1	1		86	36.8	115/68	20	86	97	33	1	#REF!	#REF!	#REF!	#REF!	#REF!	#REF!
73							1	54	170	75	25.9516	0	1	0	0	0	0	0	0	0	0	0	0	1	中	1	45288		44933	10	10	1	1		90	37.3	140/89	18	90	95	21	1	#REF!	#REF!	#REF!	#REF!	#REF!	#REF!
74							2	49	155	50	20.8117	0	0	0	0	1	0	0	0	0	0	0	0	1	中	1	44935		44942	7	7	1	1		85	37	135/78	16	85	99		1	#REF!	#REF!	#REF!	#REF!	#REF!	#REF!
75							1	80			#DIV/0!	0	1	1	1	0	0	0	0	0	0	0	0	3	中	2	44930		44944	14	14	0	0		80	37	117/75	20	80	99	41	1	#REF!	#REF!	#REF!	#REF!	#REF!	#REF!
76							2	94			#DIV/0!	0	1	0	0	1	0	0	0	1	0	0	0	3	重	2	44931		44939	8	8	1	1		82	36.8	107/69	19	82	94	33	1	#REF!	#REF!	#REF!	#REF!	#REF!	#REF!
77							2	89			#DIV/0!	0	0	0	0	0	0	0	0	0	0	0	0	0	中	1	44930		44933	3	3	1	1		98	37.5	165/102	20	98	98	33	1	#REF!	#REF!	#REF!	#REF!	#REF!	#REF!
78							1	93	170	50	17.301	0	1	0	0	1	0	0	0	0	0	0	0	2	中	1	44932		44942	10	10	1	1		68	36.8	148/68	18	68			1	#REF!	#REF!	#REF!	#REF!	#REF!	#REF!
80							1	80			#DIV/0!	0	1	0	0	0	0	0	0	0	0	0	1	2	中	1	44927		44937	10	10	1	1		76	37	132/70	18	76	97	21	0	#REF!	#REF!	#REF!	#REF!	#REF!	#REF!
81							2	57	156	55	22.6003	0	0	0	0	0	0	1	0	0	0	0	1	2	中	1	45287		44959	37	37	1	1		86	37.1	120/89	16	86		33	1	#REF!	#REF!	#REF!	#REF!	#REF!	#REF!
82							1	62			#DIV/0!	0	1	0	0	0	0	0	0	0	0	0	1	2	危重	2	44938		44942	5	5	0	0		100	37	130/80	18	100	80	0.79	5	#REF!	#REF!	#REF!	#REF!	#REF!	#REF!
83							2	82	164	61	22.68	0	0	0	0	0	0	0	0	0	0	0	0	0	中	1	45290		44928	3	3	1	1		72	37.2	120/80	16	72			0	#REF!	#REF!	#REF!	#REF!	#REF!	#REF!
84							1	77	165	60	22.0386	0	1	1	0	0	0	0	0	0	0	0	0	2	中	1	44930		44938	8	8	1	1		97	37	133/78	17	97	97	21	0	#REF!	#REF!	#REF!	#REF!	#REF!	#REF!
85							1	87			#VALUE!	0	1	0	0	0	0	0	0	0	0	0	1	2	中	1	44928		44942	14	14	1	1		86	36.4	154/67	22	86	98	29	1	#REF!	#REF!	#REF!	#REF!	#REF!	#REF!
86							1	75			#DIV/0!	0	1	1	0	0	0	0	0	0	0	0	0	2	危重	2	44952	44952	44970	35	35	0	0		94	36.8	135/85	16	94	93	60	5	#REF!	#REF!	#REF!	#REF!	#REF!	#REF!
87							1	87	165	70	25.7117	0	0	0	0	0	0	0	0	0	0	0	0	0	重	1	44929		44940	11	11	1	1		80	36.7	160/90	16	80	93	33	1	#REF!	#REF!	#REF!	#REF!	#REF!	#REF!	44930
88							1	48	177	95	30.3233	1	1	0	0	0	0	0	0	0	0	0	1	2	重	1	45290		44931	6	6	1	1		82	36.8	144/90	14	82	93	41	1	#REF!	#REF!	#REF!	#REF!	#REF!	#REF!
89							1	76			#DIV/0!	1	1	1	0	0	0	0	0	0	0	0	0	2	中	1	44927	44931	44942	15	15	0	1		78	36.5	109/70	20	78	97	33	1	#REF!	#REF!	#REF!	#REF!	#REF!	#REF!
90							2	65	160	65	25.3906	0	1	0	0	0	0	0	0	1	0	0	1	3	重	1	44927		44935	8	8	1	1		73	37.6	110/72	18	73	93	33	1	#REF!	#REF!	#REF!	#REF!	#REF!	#REF!
91							1	68	160	67	26.1719	0	1	0	0	0	0	0	0	0	0	0	1	2	中	1	45291		44933	7	7	1	1		100	36.5	121/82	15	100	97	21	1	#REF!	#REF!	#REF!	#REF!	#REF!	#REF!
92							1	80	160	60	23.4375	0	1	0	0	0	0	0	0	0	0	0	0	1	轻	1	2022-12-10	2022-12-10	2022-12-23	13	13	0	1		101	36	135/64	20	101	97	21	0	#REF!	#REF!	#REF!	#REF!	#REF!	#REF!
93							1	78	150	50	22.2222	0	0	0	0	0	0	0	0	0	0	0	0	0	中	1	2023-01-03		2023-01-09	6	6	1	1		96	36.5	126/76	18	96			1	#REF!	#REF!	#REF!	#REF!	#REF!	#REF!
94							2	60	155	60	24.974	0	0	0	0	0	0	0	0	0	0	0	0	0	中	1	2022-12-30		2023-01-14	15	15	1	1		88	37.7	129/71	18	88	98	21	1	#REF!	#REF!	#REF!	#REF!	#REF!	#REF!	2023-01-12
95							1	82	170	68	23.5294	0	1	1	0	0	0	0	0	0	0	0	0	2	中	1	2023-01-05		2023-01-10	5	5	1	1		88	36.9	123/67	20	88	98	21	0	#REF!	#REF!	#REF!	#REF!	#REF!	#REF!
96							2	82	-	-	#VALUE!	0	0	1	0	0	0	0	0	0	0	0	1	2	中	1	2022-12-09		2023-01-10	32	32	0	0		80	38.4	132/74	17	80			2	#REF!	#REF!	#REF!	#REF!	#REF!	#REF!
97							2	43	159	70	27.6888	0	0	0	0	0	0	0	0	0	0	0	0	0	重	2	2023-01-02		2023-01-13	11	11	1	1		74	37	135/85	21	74	95	33	2	#REF!	#REF!	#REF!	#REF!	#REF!	#REF!	2023-01-02
98							2	71	155	70	29.1363	0	1	1	0	0	0	0	0	0	0	0	0	2	中	1	2022-12-29		2023-01-09	11	11	1	1		75	37	136/77	15	75	98	37	1	#REF!	#REF!	#REF!	#REF!	#REF!	#REF!
99							2	72	145	70	33.2937	0	1	0	0	0	0	0	0	0	0	0	0	1	轻	1	2022-12-13		2022-12-17	4	4	1	1		98	37.1	210/104	13	98	97	21	0	#REF!	#REF!	#REF!	#REF!	#REF!	#REF!
100							1	89	-	-	#VALUE!	0	1	0	0	0	0	0	0	0	0	0	0	1	危重	2	2023-01-05		2023-01-09	4	4	0	0		137	38.4	132/69	40	137			5	#REF!	#REF!	#REF!	#REF!	#REF!	#REF!	2023-01-05
101							1	66	175	70	22.8571	0	0	1	0	0	0	0	0	0	0	0	0	1	中	1	2022-12-31		2023-01-05	6	6	1	1		80	37	127/75	18	80	95		0	#REF!	#REF!	#REF!	#REF!	#REF!	#REF!
102							2	75	160	57.5	22.4609	0	0	0	0	0	0	0	0	0	0	0	1	1	中	1	2023-01-04		2023-01-11	8	8	1	1		86	37.2	147/60	19	86	97		0	#REF!	#REF!	#REF!	#REF!	#REF!	#REF!
103							1	73	169	65	22.7583	0	1	0	0	0	0	0	0	0	0	0	0	1	中	1	2023-01-03		2023-01-06	4	4	1	1		78	37	139/71	14	78			0	#REF!	#REF!	#REF!	#REF!	#REF!	#REF!
104							1	80	-	-	#VALUE!	1	0	0	0	0	0	0	0	0	0	0	1	1	中	1	2022-12-29		2022-12-31	3	3	1	1		115	37.2	128/85	29	115	95	45	1	#REF!	#REF!	#REF!	#REF!	#REF!	#REF!
105							1	76	170	44	15.2249	0	0	0	0	1	0	0	1	1	0	0	0	3	重	2	2023-01-03		2023-01-09	7	7	0	0		63	36.7	98/59	18	63	97	33	5	#REF!	#REF!	#REF!	#REF!	#REF!	#REF!	2023-01-03
106							1	54	160	54	21.0938	0	1	0	0	0	0	0	1	0	0	0	0	2	重	2	2023-01-04		2023-01-09	6	6	0	0		99	36.6	136/73	22	99	78	51	2	#REF!	#REF!	#REF!	#REF!	#REF!	#REF!	2023-01-04
107							2	32	164	56	20.8209	0	0	0	0	0	0	0	0	0	0	0	0	0	中	1	2022-11-29		2022-12-12	14	14	1	1		88	36.8	122/62	20	88			0	#REF!	#REF!	#REF!	#REF!	#REF!	#REF!
108							2	91	-	-	#VALUE!	0	1	0	0	0	0	0	0	0	0	0	0	1	中	1	2023-01-05		2023-01-13	8	8	1	1		71	35.1	123/86	16	71	97		0	#REF!	#REF!	#REF!	#REF!	#REF!	#REF!
109							2	51	-	-	#VALUE!	0	0	0	0	0	0	0	0	0	0	0	1	1	重	2	2023-01-04		2023-01-13	9	9	1	1		95	36.4	91/71	16	95	94		2	#REF!	#REF!	#REF!	#REF!	#REF!	#REF!
110							2	52	152	52	22.5069	0	1	0	0	0	0	0	0	0	0	0	0	1	中	1	2022-12-26		2022-12-30	4	4	1	1		89	36.4	110/72	20	89	99	33	1	#REF!	#REF!	#REF!	#REF!	#REF!	#REF!
111							2	53	165	55	20.202	0	0	0	0	0	0	0	0	0	0	0	0	0	中	1	2023-01-10		2023-01-18	8	8	1	1		78	36.3	128/68	18	78	100		1	#REF!	#REF!	#REF!	#REF!	#REF!	#REF!	2023-01-12
112							2	47	-	-	#VALUE!	0	0	0	0	0	0	0	0	0	0	0	0	0	重	2	2023-01-04		2023-01-16	12	12	1	1		70	37.2	146/85	16	70	95	33	1	#REF!	#REF!	#REF!	#REF!	#REF!	#REF!
113							1	75	-	-	#VALUE!	0	1	0	0	0	0	0	0	0	0	0	0	1	重	2	2023-01-04		2023-01-07	3	3	0	0		104	36.5	99/83	20	104	100	41	1	#REF!	#REF!	#REF!	#REF!	#REF!	#REF!
114							1	78	170	60	20.7612	0	0	0	0	0	0	0	1	0	0	0	0	1	中	1	2022-12-30		2023-01-13	14	14	1	1		91	36.5	159/96	21	91	95	37	1	#REF!	#REF!	#REF!	#REF!	#REF!	#REF!	2022-12-30
115							1	80	-	-	#VALUE!	0	1	0	0	0	0	0	0	1	0	0	0	2	重	2	2022-12-30		2023-01-10	11	11	0	0		107	36.4	137/67	30	107	76	61	5	#REF!	#REF!	#REF!	#REF!	#REF!	#REF!	2022-12-30
116							1	76	-	-	#VALUE!	0	1	0	0	0	0	0	1	0	0	0	0	2	危重	2	2022-12-27	2022-12-27	2022-12-31	4	4	0	0		102	37.5	149/69	32	102		70	5	#REF!	#REF!	#REF!	#REF!	#REF!	#REF!	2022-12-27
117							1	79	165	88	32.3232	0	1	1	1	0	0	0	0	0	1	0	0	4	中	1	2023-01-05		2023-01-14	9	9	1	1		72	37	150/76	18	72	97	33	1	#REF!	#REF!	#REF!	#REF!	#REF!	#REF!
118							2	70	150	47	20.8889	0	1	1	0	0	0	0	0	0	0	0	0	2	中	1	2023-01-12		2023-01-16	4	4	1	1		91	36.9	123/84	14	91			0	#REF!	#REF!	#REF!	#REF!	#REF!	#REF!
119							2	64	163	70	26.3465	0	0	0	0	0	0	0	0	0	0	0	0	0	中	1	2023-01-07		2023-01-09	2	2	1	1		72	36.5	135/77	19	72	98		0	#REF!	#REF!	#REF!	#REF!	#REF!	#REF!
121							1	76	160	65	25.3906	0	1	0	1	0	0	0	0	0	0	0	0	2	危重	2	2023-01-03	2023-01-03	2023-01-08	6	6	0	0		112	38.5	91/56	25	112		70	5	#REF!	#REF!	#REF!	#REF!	#REF!	#REF!
122							2	89	-	-	#VALUE!	0	0	1	0	0	0	0	0	0	0	0	1	2	中	1	2022-12-31		2023-01-29	29	29	1	1		60	36.6	129/60	18	60	100	33	1	#REF!	#REF!	#REF!	#REF!	#REF!	#REF!
123							1	70	168	72	25.5102	0	1	0	1	0	0	0	0	0	0	0	0	2	中	1	2022-12-28		2023-01-03	6	6	1	1		76	37	102/70	18	76	95	29	1	#REF!	#REF!	#REF!	#REF!	#REF!	#REF!
124							2	43	160	90	35.1562	0	1	0	0	0	0	0	0	0	0	0	0	1	中	1	2022-12-17		2022-12-21	4	4	1	1		78	36	124/70	21	78			0	#REF!	#REF!	#REF!	#REF!	#REF!	#REF!
125							2	56	162	70	26.6728	0	0	1	0	0	0	0	1	0	0	0	0	2	重	2	2023-01-01	2023-01-13	2023-01-27	27	27	0	0		90	37.5	112/68	16	90			5	#REF!	#REF!	#REF!	#REF!	#REF!	#REF!	2023-01-09
126							2	81	160	35	13.6719	0	1	0	0	0	0	0	0	0	0	0	0	1	中	1	2022-12-31		2023-01-05	5	5	1	1		80	36.8	127/56	12	80	99	33		#REF!	#REF!	#REF!	#REF!	#REF!	#REF!
127							2	51	168	68	24.093	0	1	1	0	0	0	0	0	0	0	0	0	2	中	1	2023-01-08		2023-01-19	11	11	1	1		102	37	152/92	22	102	100	29	2	#REF!	#REF!	#REF!	#REF!	#REF!	#REF!
128							2	74	163	70	26.3465	0	1	1	1	0	0	0	0	0	0	0	0	3	中	1	2023-01-04		2023-01-14	10	10	1	1		66	36.4	127/69	20	66	98	33	1	#REF!	#REF!	#REF!	#REF!	#REF!	#REF!	2023-01-04
129							1	29	162	58	22.1003	0	0	0	0	0	0	0	1	0	0	0	0	1	中	1	2022-12-29		2023-01-03	5	5	1	1		95	36.7	120/61	16	95	98		0	#REF!	#REF!	#REF!	#REF!	#REF!	#REF!
130							1	70	-	-	#VALUE!	0	1	0	0	0	1	0	0	0	0	0	0	2	中	1	2022-12-16		2022-12-20	4	4	1	1		87	37	159/99	16	87			0	#REF!	#REF!	#REF!	#REF!	#REF!	#REF!
131							1	68	-	-	#VALUE!	1	1	1	0	0	0	0	0	0	0	0	1	3	重	2	2022-12-29		2023-01-02	4	4	0	0		130	37.4	120/88	25	130	93	45	3	#REF!	#REF!	#REF!	#REF!	#REF!	#REF!
132							1	50	-	-	#VALUE!	1	1	1	0	0	0	0	0	1	0	0	0	3	重	2	2022-12-23	2023-01-03	2023-01-16	24	24	1	1		96	37	123/96	15	96	90		5	#REF!	#REF!	#REF!	#REF!	#REF!	#REF!	2023-01-15
133							1	86	-	-	#VALUE!	0	1	0	0	0	0	0	0	1	0	0	0	2	中	1	2023-01-03		2023-01-09	6	6	1	1		80	37.7	151/94	12	80	96		1	#REF!	#REF!	#REF!	#REF!	#REF!	#REF!
134							1	81	170	70	24.2215	0	1	0	0	0	0	0	1	0	0	0	0	2	中	1	2023-01-07		2023-01-13	6	6	1	1		73	37.2	173/70	20	73	96		1	#REF!	#REF!	#REF!	#REF!	#REF!	#REF!
135							2	56	-	-	#VALUE!	0	1	0	0	0	0	0	0	0	0	0	0	1	中	1	2023-01-04		2023-01-13	9	9	1	1		60	37.7	106/60	14	60			1	#REF!	#REF!	#REF!	#REF!	#REF!	#REF!
136							1	69	160	43	16.7969	0	0	0	0	0	0	0	0	1	0	0	0	1	危重	2	2022-12-26	2022-12-26	2022-12-29	3	3	0	0		85	36.8	85/56	36	85			5	#REF!	#REF!	#REF!	#REF!	#REF!	#REF!
137							1	78	-	-	#VALUE!	1	1	1	0	0	0	0	0	1	0	0	0	3	中	1	2023-01-05		2023-02-03	29	29	1	1		90	37.2	134/71	18	90	98	41	1	#REF!	#REF!	#REF!	#REF!	#REF!	#REF!
138							1	86	178	-	#VALUE!	0	1	0	0	0	1	0	0	0	0	0	0	2	重	2	2023-01-04		2023-01-04	1	1	0	0		88	36.3	151/75	18	88	99	45	1	#REF!	#REF!	#REF!	#REF!	#REF!	#REF!
139							2	81	-	-	#VALUE!	0	1	1	0	0	0	0	1	0	0	0	0	3	重	2	2022-12-30		2023-01-11	12	12	0	0		85	37.4	150/65	21	85	93	37	3	#REF!	#REF!	#REF!	#REF!	#REF!	#REF!	2022-12-30
140							2	59	155	60	24.974	0	0	0	0	0	0	0	0	0	0	0	0	0	中	1	2023-01-06		2023-01-12	6	6	1	1		80	37.1	142/79	14	80	97		0	#REF!	#REF!	#REF!	#REF!	#REF!	#REF!
141							1	59	-	-	#VALUE!	1	1	0	0	0	0	0	0	0	0	0	0	1	中	1	2022-12-28		2023-01-10	13	13	1	1		101	38.2	137/87	18	101	100	33	1	#REF!	#REF!	#REF!	#REF!	#REF!	#REF!
142							2	44	160	75	29.2969	0	1	0	0	0	1	0	0	0	1	0	0	3	中	1	2023-01-12		2023-01-16	4	4	1	1		81	37.1	137/85	18	81	99		0	#REF!	#REF!	#REF!	#REF!	#REF!	#REF!
143							1	83	-	-	#VALUE!	0	1	0	0	0	0	0	0	0	0	0	0	1	中	1	2022-12-30		2023-01-09	10	10	1	1		80	36	140/66	20	80	94	21	1	#REF!	#REF!	#REF!	#REF!	#REF!	#REF!
144							2	67	155	62.5	26.0146	0	0	0	0	0	0	0	0	0	0	0	0	0	重	1	2023-01-04		2023-01-09	5	5	1	1		86	37.2	132/86	20	86	85	21	1	#REF!	#REF!	#REF!	#REF!	#REF!	#REF!
145							2	83	156	55	22.6003	0	0	0	0	0	0	0	0	0	0	0	0	0	中	1	2023-01-07		2023-01-13	6	6	1	1		93	36	136/84	16	93			0	#REF!	#REF!	#REF!	#REF!	#REF!	#REF!
146							2	56	162	59	22.4813	0	1	0	0	0	0	0	0	0	0	0	0	1	中	1	2023-01-06		2023-01-13	7	7	1	1		82	37.6	150/90	19	82	96	21	1	#REF!	#REF!	#REF!	#REF!	#REF!	#REF!
147							1	85	155	60	24.974	0	1	1	1	0	0	0	0	0	0	0	0	3	中	1	2023-01-03		2023-01-12	9	9	1	1		62	37.5	166/63	15	62	100	33	1	#REF!	#REF!	#REF!	#REF!	#REF!	#REF!
148							1	62	165	47	17.2635	0	1	0	0	0	0	0	0	1	0	0	0	2	中	1	2022-12-29		2023-01-05	7	7	1	1		72	36.5	131/86	18	72			1	#REF!	#REF!	#REF!	#REF!	#REF!	#REF!
149							1	84	165	60	22.0386	1	1	0	0	0	0	0	0	0	0	0	0	1	中	1	2022-12-31		2023-01-12	12	12	1	1		74	37.4	117/77	16	74			0	#REF!	#REF!	#REF!	#REF!	#REF!	#REF!
150							1	89	-	-	#VALUE!	0	1	0	0	0	0	0	1	1	0	0	0	3	危重	2	2023-01-06		2023-01-06	1	1	0	0		80	36.1	92/51	23	80	61	61	4	#REF!	#REF!	#REF!	#REF!	#REF!	#REF!
151							2	60	168	79	27.9904	0	1	1	0	0	0	0	0	0	0	0	0	2	中	1	2023-01-08		2023-01-12	4	4	1	1		73	36.3	148/86	15	73			0	#REF!	#REF!	#REF!	#REF!	#REF!	#REF!
153							2	47	166	84	30.4834	0	0	0	0	0	0	0	0	0	0	0	0	0	中	1	2023-01-10		2023-01-16	6	6	1	1		84	36.6	117/64	20	84	98	21	0	#REF!	#REF!	#REF!	#REF!	#REF!	#REF!	2023-01-10
154							1	42	185	80	23.3747	0	0	0	0	0	0	0	1	0	0	0	0	1	中	1	2022-12-30		2023-01-09	10	10	1	1		81	36.6	103/67	18	81			0	#REF!	#REF!	#REF!	#REF!	#REF!	#REF!
155							1	47	170	87	30.1038	0	1	1	0	0	0	0	0	0	1	0	0	3	中	1	2023-01-03		2023-01-13	10	10	1	1		100	36.6	102/79	18	100			0	#REF!	#REF!	#REF!	#REF!	#REF!	#REF!	2023-01-12
156							1	52	177	70	22.3435	0	1	0	0	0	0	0	0	0	0	0	0	1	中	1	2022-12-29		2023-01-03	5	5	1	1		80	36.9	123/72	20	80	97	21	0	#REF!	#REF!	#REF!	#REF!	#REF!	#REF!
157							1	82	175	75	24.4898	0	1	1	1	0	0	0	1	0	0	0	0	4	中	1	2022-12-29		2023-01-05	7	7	1	1		97	36	156/67	18	97	96	33	1	#REF!	#REF!	#REF!	#REF!	#REF!	#REF!
158							2	46	154	45	18.9745	0	0	0	0	0	0	0	0	0	0	0	0	0	中	1	2022-12-08	2022-12-08	2022-12-27	19	19	0	1		120	37.5	97/55	22	120			1	#REF!	#REF!	#REF!	#REF!	#REF!	#REF!
159							2	48	161	55	21.2183	0	0	0	0	0	0	0	0	0	0	0	0	0	中	1	2022-12-29		2023-01-03	5	5	1	1		72	36.6	112/68	18	72			0	#REF!	#REF!	#REF!	#REF!	#REF!	#REF!
160							1	78	175	66	21.551	0	1	0	1	0	0	0	0	0	0	0	0	2	中	1	2023-01-10		2023-01-16	6	6	1	1		96	37.3	150/83	18	96	96	33	1	#REF!	#REF!	#REF!	#REF!	#REF!	#REF!
161							2	80	164	60	22.3081	0	1	0	0	0	0	0	0	0	0	0	0	1	重	2	2023-01-04		2023-01-13	9	9	1	1		89	36.5	114/58	17	89	93	33	1	#REF!	#REF!	#REF!	#REF!	#REF!	#REF!
162		1	0	0	0	0	1	60	172	48	16.225	0	0	0	0	0	0	0	1	0	1	0	0	2	重	1				5	5	1	1	28	85	36.7	110/70	14	85	99	33	1	#REF!	#REF!	#REF!	#REF!	#REF!	#REF!	2023-01-12
163		1	0	0	0	0	1	89				0	0	0	1	0	0	0	0	0	0	0	0	1	危重	2				13	13	0	0	13	54	36.8	135/65	16	54	96	33	5	#REF!	#REF!	#REF!	#REF!	#REF!	#REF!
164		0	0	0	0	0	1	75	165	70	25.7117	0	0	0	0	0	0	0	0	0	0	0	0	0	中	1				2	2	1	1	28	80	37	120/70	16	80			0	#REF!	#REF!	#REF!	#REF!	#REF!	#REF!
165		1	0	0	0	0	1	71	179	75	23.4075	0	0	0	0	0	0	0	0	0	0	0	0	0	中	1				12	12	1	1	28	98	37.8	126/77	14	98	97	33	1	#REF!	#REF!	#REF!	#REF!	#REF!	#REF!
166		0	0	0	0	0	2	76	152	60	25.9695	0	1	0	0	0	0	0	0	1	0	0	0	2	重	1				1	1	1	1	28	70	36.4	130/76		79	93		0	#REF!	#REF!	#REF!	#REF!	#REF!	#REF!
167		1	0	0	0	0	1	67	163	86	32.3685	0	1	1	0	0	0	0	0	0	0	0	0	2	重	1				15	15	1	1	28	78	38.5	158/98	20	78	78	33	1	#REF!	#REF!	#REF!	#REF!	#REF!	#REF!	0
168		1	0	0	0	0	1	87	170	74	25.6055	0	0	0	0	0	0	0	0	0	0	0	0	0	重	1				10	10	1	1	28	78	38	108/78	15	78	95	45	1	#REF!	#REF!	#REF!	#REF!	#REF!	#REF!	203-01-08
169		1	0	0	0	0	2	51				0	0	0	0	0	0	0	0	0	0	0	0	0	重	1				20	20	1	1	28	78	37.2	123/72	20	78	100	29	1	#REF!	#REF!	#REF!	#REF!	#REF!	#REF!	2022-12-30
170		1	0	0	0	0	2	64	150	58	25.7778	0	1	0	0	0	0	0	0	0	0	0	0	1	中	1				10	10	1	1	28	99	37.6	123/76	20	99	90	40	1	#REF!	#REF!	#REF!	#REF!	#REF!	#REF!	2023-01-09
171		1	0	0	0	0	2	85	158	60	24.0346		1	1	0	0	0	0	0	0	0	0	0	2	重	1				9	9	1	1	28						94	50	1	#REF!	#REF!	#REF!	#REF!	#REF!	#REF!	2023-01-10
172		1	0	0	0	0	2	74	160	60	23.4375	0	0	0	0	1	0	0	0	0	0	0	1	2	中	1				7	7	1	1	28	65	38.3	125/70	18	65	98	41	1	#REF!	#REF!	#REF!	#REF!	#REF!	#REF!
173		1	1	1	1	0	1	84	-	-		0	1	0	0	0	0	0	0	0	0	0	0	1	重	2				10	10	0	0	10	80	36.8	159/74	18	80	90	61	5	#REF!	#REF!	#REF!	#REF!	#REF!	#REF!	2023-01-06
174		1	0	0	0	0	1	64	175	82.5	26.9388	0	1	1	0	0	0	0	0	0	0	0	0	2	重	1				7	7	1	1	28	80	37.4	116/77	20	80	94	41	1	#REF!	#REF!	#REF!	#REF!	#REF!	#REF!
175		1	0	0	0	0	1	78	174	65	21.4692	0	1	1	0	1	0	0	1	0	0	0	0	4	中	1				9	9	1	1	28	74	36.4	164/72	20	74	96	21	1	#REF!	#REF!	#REF!	#REF!	#REF!	#REF!
176		1	0	0	0	0	1	76	172	59	19.9432	0	0	0	0	0	0	0	0	0	0	0	1	1	中	1				4	4	1	1	28	61	36	129/76	16	61	96	33	1	#REF!	#REF!	#REF!	#REF!	#REF!	#REF!
177		0	0	0	0	0	1	87	168	45	15.9439	0	0	0	0	1	0	0	0	0	0	0	0	1	中	1				1	1	1	1	28	80	36.8	120/78	20	80	96		0	#REF!	#REF!	#REF!	#REF!	#REF!	#REF!
178		0	0	0	0	0	1	54	178	85	26.8274	0	0	0	0	0	0	0	0	0	0	0	0	0	中	1				8	8	1	1	28	78	36.8	133/82	20	78	96	21	0	#REF!	#REF!	#REF!	#REF!	#REF!	#REF!	2023-12-12
179		1	0	0	0	0	1	89	165	45	16.5289	0	0	0	1	1	0	0	0	0	0	0	0	2	重	1				6	6	1	1	28						95	33	1	#REF!	#REF!	#REF!	#REF!	#REF!	#REF!	2023-01-11
180		1	0	0	0	0	2	77	160	63	24.6094	0	0	0	0	0	0	0	0	0	0	0	0	0	重	1				8	8	1	1	28	84	36.5	132/78	16	84	91	29	1	#REF!	#REF!	#REF!	#REF!	#REF!	#REF!
181		1	0	0	0	0	1	91	167	60	21.5139	0	0	0	0	0	0	0	0	0	0	0	0	0	中	1				10	10	1	1	28	68	36.2	108/62	20	68	95	33	1	#REF!	#REF!	#REF!	#REF!	#REF!	#REF!
182		0	0	0	0	0	2	57	163	60	22.5827	0	0	0	0	0	0	0	0	0	0	0	0	0	中	1				5	5	1	1	28	80	37.2	129/79	15	80			0	#REF!	#REF!	#REF!	#REF!	#REF!	#REF!
183		1	0	0	0	0	1	64	155	54	22.4766	0	1	1	0	0	0	0	0	1	0	0	0	3	中	1				5	5	1	1	28	84	37	145/84	17	84	97	21	1	#REF!	#REF!	#REF!	#REF!	#REF!	#REF!	2023-01-12
184		1	0	0	0	0	1	76	175	82	26.7755	0	1	1	0	0	0	0	0	0	0	0	0	2	重	1				9	9	1	1	28	91	37.5	119/69	18	91	93	33	1	#REF!	#REF!	#REF!	#REF!	#REF!	#REF!
185		0	0	0	0	0	1	60	162	52	19.8141	0	0	0	0	0	0	0	1	0	1	0	0	2	中	1				7	7	1	1	28	85	37	140/90	16	85			0	#REF!	#REF!	#REF!	#REF!	#REF!	#REF!
186		0	0	0	0	0	1	40	165	55	20.202	0	1	0	0	0	1	0	0	0	1	0	0	3	中	1				7	7	1	1	28	91	37	110/88	19	91	100	21	0	#REF!	#REF!	#REF!	#REF!	#REF!	#REF!
187		1	1	1	0	0	2	84	158	50	20.0288	0	1	0	0	1	0	0	0	0	0	0	0	2	重	1				15	15	1	1	28						96	50	3	#REF!	#REF!	#REF!	#REF!	#REF!	#REF!	2023-01-03
188		1	0	0	0	0	1	87	172	60	20.2812	0	1	1	0	0	0	0	1	0	0	0	0	3	重	1				32	32	1	1	28	78	36.5	151/71	16	78	91	21	1	#REF!	#REF!	#REF!	#REF!	#REF!	#REF!
189		1	0	0	0	0	1	96	168	65	23.03	0	1	0	1	1	1	0	0	0	0	0	0	4	重	2				15	15	0	0	15	84		130/48	27	86	84	60	1	#REF!	#REF!	#REF!	#REF!	#REF!	#REF!	0
190		1	0	0	0	0	2	88	160	57	22.2656	0	1	0	1	0	0	0	0	0	0	0	0	2	重	1				9	9	1	1	28	56	36.5	140/71	20	56	99	33	1	#REF!	#REF!	#REF!	#REF!	#REF!	#REF!	2023-01-10
191		1	0	0	0	0	1	84	160	70	27.3438	1	1	0	0	0	0	0	1	0	0	0	0	2	重	1				9	9	1	1	28						92	41	1	#REF!	#REF!	#REF!	#REF!	#REF!	#REF!	2023-01-09
192		1	0	0	0	0	2	77	160	65	25.3906	0	1	0	0	0	0	0	0	0	0	0	0	1	重	1				16	16	1	1	28						98	33	1	#REF!	#REF!	#REF!	#REF!	#REF!	#REF!	2023-01-03
193		0	0	0	0	0	2	56	165	52	19.1001	0	0	0	0	1	0	0	0	0	0	0	0	1	中	1				22	22	1	1	28						100		0	#REF!	#REF!	#REF!	#REF!	#REF!	#REF!
194		1	1	1	1	0	1	85	160	55	21.4844	0	0	1	0	0	0	0	0	0	0	0	0	1	危重	2				10	10	0	0	10	67	36.8	134/79	23	67	94	21	5	#REF!	#REF!	#REF!	#REF!	#REF!	#REF!
195		0	0	0	0	0	1	57	169	70	24.5089	0	0	0	0	0	0	0	0	0	0	0	0	0	中	1				5	5	1	1	28	91	36.1	138/74	16	91			0	#REF!	#REF!	#REF!	#REF!	#REF!	#REF!
196		1	0	0	0	0	2	67	164	54	20.0773	0	1	0	0	0	1	1	0	0	0	0	0	3	中	1				6	6	1	1	28	75	36.7	105/65	20	75	99	33	1	#REF!	#REF!	#REF!	#REF!	#REF!	#REF!
197		1	0	0	0	0	1	73				1	1	0	0	0	0	0	0	1	0	0	0	2	重	2				14	14	1	1	28	103	37.3	144/93	18	103	88	61	1	#REF!	#REF!	#REF!	#REF!	#REF!	#REF!	2023-01-05
198		1	0	0	0	0	1	95	165	60	22.0386	1	1	0	1	1	0	0	0	0	0	0	0	3	重	2				10	10	1	1	28	87	36.8	146/89	18	87	98	41	1	#REF!	#REF!	#REF!	#REF!	#REF!	#REF!	2023-01-08
199		1	0	0	0	0	1	93	172	60	20.2812	0	1	0	0	0	0	0	0	0	0	0	0	1	危重	2				8	8	0	0	8	100	36	158/89	17	100	84	21	1	#REF!	#REF!	#REF!	#REF!	#REF!	#REF!
200		1	0	0	0	0	1	80	170	65	22.4913	0	0	0	0	0	0	0	0	0	0	0	1	1	中	1				6	6	1	1	28	89	36.3	118/93	18	89	96	41	1	#REF!	#REF!	#REF!	#REF!	#REF!	#REF!
201		1	0	0	0	0	1	72				0	0	1	0	1	0	0	0	0	0	0	0	2	重	2				13	13	1	1	28	75	37.1	113/65	16	75	98	33	1	#REF!	#REF!	#REF!	#REF!	#REF!	#REF!
202		1	0	0	0	0	1	63	166	60	21.7738	0	1	1	1	0	0	0	1	0	1	0	0	5	中	1				17	17	1	1	28	78		118/79	16	78	99	41	1	#REF!	#REF!	#REF!	#REF!	#REF!	#REF!	2023-01-01
203		1	0	0	0	0	1	70	160	73	28.5156	1	1	0	0	0	0	0	1	0	0	0	0	2	重	1				15	15	1	1	28	80	36.9	125/78	14	80	98	33	2	#REF!	#REF!	#REF!	#REF!	#REF!	#REF!	0
204		0	0	0	0	0	1	58	165	85	31.2213	0	1	0	0	0	1	0	0	0	1	0	0	3	重	2				15	15	0	1	28						92	50	4	#REF!	#REF!	#REF!	#REF!	#REF!	#REF!
205		1	0	0	0	0	2	89	165	68	24.977	0	0	0	0	0	0	0	1	0	0	0	1	2	重	1				11	11	1	1	28						96	33	1	#REF!	#REF!	#REF!	#REF!	#REF!	#REF!	2023-01-07
206		1	1	1	1	1	1	74				0	1	1	0	1	0	0	1	0	0	0	0	4	危重	2				5	41	0	1	28	125	36.5	126/67	18	125		85	5	#REF!	#REF!	#REF!	#REF!	#REF!	#REF!	2023-01-05
207		1	1	1	1	1	1	79	172	82	27.7177	0	1	0	0	0	0	0	0	0	0	0	1	2	危重	2				5	20	0	1	28	94	38.3	150/90	22	94	95	29	5	#REF!	#REF!	#REF!	#REF!	#REF!	#REF!	2023-01-12
208		1	0	0	0	0	1	70	165	63	23.1405	0	0	0	0	0	0	0	1	0	0	0	0	1	重	1				9	9	1	1	28	89	37.5	108/75	16	89	98	33	1	#REF!	#REF!	#REF!	#REF!	#REF!	#REF!	2023-01-08
209		0	0	0	0	0	2	28	160	58	22.6562	0	0	0	0	0	0	0	0	0	0	0	0	0	中	1				9	9	1	1	28	85	36.5	135/86	20	85	96	21	0	#REF!	#REF!	#REF!	#REF!	#REF!	#REF!
210		1	1	0	0	0	1	76	174	75	24.7721	1	1	0	0	0	0	0	0	0	0	0	0	1	重	2				15	15	1	1	28	110	36.8	142/84	19	110	94	41	2	#REF!	#REF!	#REF!	#REF!	#REF!	#REF!	2023-01-16
211		1	0	0	0	0	2	42	158	52.5	21.0303	0	0	0	0	0	1	0	0	0	0	0	0	1	中	1				5	5	1	1	28	87	37.3	106/78	17	87	97	21	1	#REF!	#REF!	#REF!	#REF!	#REF!	#REF!	2023-01-12
212		1	0	0	0	0	1	50	178	80	25.2493	0	0	0	0	0	0	0	0	0	0	0	0	0	中	1				5	5	1	1	28	67	36.3	125/67	16	67	98	33	1	#REF!	#REF!	#REF!	#REF!	#REF!	#REF!
213		1	0	0	0	0	1	78	178	74	23.3556	0	1	0	0	0	0	0	0	1	0	0	0	2	重	2				15	15	1	1	28	78	36.5	145/75	18	78	98	33	1	#REF!	#REF!	#REF!	#REF!	#REF!	#REF!	2023-01-05
214		1	0	0	0	0	2	57	160	68	26.5625	0	1	0	0	1	0	0	0	0	0	0	0	2	中	1				13	13	1	1	28	78	36.5	140/90	18	78	99	33	1	#REF!	#REF!	#REF!	#REF!	#REF!	#REF!	2023-01-06
215		1	0	0	0	0	1	89					1	0	0	0	0	0	0	0	0	0	0	1	重	1				12	12	1	1	28						99	33	1	#REF!	#REF!	#REF!	#REF!	#REF!	#REF!	2023-01-07
216		1	0	0	0	0	2	72	152	45	19.4771	0	1	1	0	0	0	1	0	0	0	0	0	3	中	1				14	14	1	1	28	86	37.2	145/78	20	86		33	1	#REF!	#REF!	#REF!	#REF!	#REF!	#REF!
217		1	0	0	0	0	1	92	161	78	30.0914	0	1	1	1	0	1	0	0	0	0	0	0	4	中	1				13	13	1	1	28	48		150/58	22	48	96	33	1	#REF!	#REF!	#REF!	#REF!	#REF!	#REF!
218		1	0	0	0	0	2	67	162	63	24.0055	0	1	1	0	0	0	0	0	0	0	0	0	2	中	1				13	13	1	1	28	96	36.5	116/60	18	96	98	33	1	#REF!	#REF!	#REF!	#REF!	#REF!	#REF!	2023-01-05
219		1	1	1	1	1	2	76					1	1	0	0	0	0	1	0	0	0	1	4	危重	2				16	0	0	1	28						95	100	5	#REF!	#REF!	#REF!	#REF!	#REF!	#REF!
220		1	1	1	0	0	1	69	169	98	34.3125	0	1	0	0	0	0	0	0	0	0	0	0	1	危重	2				23	6	1	1	28	90	37.2	159/98	24	90	99	33	3	#REF!	#REF!	#REF!	#REF!	#REF!	#REF!
221		1	1	0	0	0	1	61				0	0	0	0	0	0	0	1	0	0	0	0	1	重	1				6	23	1	1	28	82	36.3	172/91	18	82	98	53	2	#REF!	#REF!	#REF!	#REF!	#REF!	#REF!	2023-01-17
222		1	0	0	0	0	2	59	170	55	19.0311	0	0	0	0	0	0	1	0	0	0	0	1	2	重	1				11	6	1	1	28	75	37.2	103/60	15	75	99	33	1	#REF!	#REF!	#REF!	#REF!	#REF!	#REF!	2023-01-13
223		1	1	1	1	1	1	82				1	1	1	0	0	0	0	0	0	0	0	0	2	重	2				14	11	0	0	11						90	50	5	#REF!	#REF!	#REF!	#REF!	#REF!	#REF!
224		1	1	1	1	1	1	80	169	75	26.2596		0	0	0	0	0	0	1	0	0	0	0	1	重	2				6	14	0	0	14						92	45	5	#REF!	#REF!	#REF!	#REF!	#REF!	#REF!	2023-01-03
225		1	0	0	0	0	1	60	170	70	24.2215	0	0	0	0	0	0	0	0	0	0	0	0	0	中	1				14	6	1	1	28	88	36	149/76	20	88	98	33	1	#REF!	#REF!	#REF!	#REF!	#REF!	#REF!
226		1	0	0	0	0	2	70	150	55	24.4444	0	1	0	0	0	0	0	0	0	0	0	0	1	重	1				15	14	1	1	28	78	36.7	150/78	20	78	99	33	1	#REF!	#REF!	#REF!	#REF!	#REF!	#REF!	2023-01-04
227		1	0	0	0	0	1	79	168	66	23.3844	0	0	0	0	0	0	0	0	0	0	0	0	0	重	1				7	15	1	1	28	68	37.8	128/68	18	68	99	33	1	#REF!	#REF!	#REF!	#REF!	#REF!	#REF!	2023-01-05
228		1	1	1	1	0	2	89				0	1	0	0	0	0	0	1	0	0	0	0	2	危重	2				7	12	0	0	12	95	38.5	148/81	25	95	85	60	4	#REF!	#REF!	#REF!	#REF!	#REF!	#REF!	2023-01-08
229		0	0	0	0	0	1	66	170	63	21.7993	0	0	0	0	0	0	0	0	0	0	0	0	0	中	1				7	7	1	1	28	84	36.2	127/92	16	84			0	#REF!	#REF!	#REF!	#REF!	#REF!	#REF!
230		1	0	0	0	0	1	60	170	78	26.9896	0	0	0	0	0	0	0	0	0	0	0	1	1	中	1				16	7	1	1	28	70	36.3	127/73	16	70			1	#REF!	#REF!	#REF!	#REF!	#REF!	#REF!
231		1	0	0	0	0	1	82	165	65	23.8751	0	1	0	0	0	0	0	0	0	0	0	0	1	重	1				15	16	1	1	28						98	33	1	#REF!	#REF!	#REF!	#REF!	#REF!	#REF!	2023-01-03
232		1	0	0	0	0	1	67	180	64	19.7531	1	0	0	0	0	0	0	1	0	0	0	0	1	重	1				10	10	1	1	28	80	37	136/65	15	80	95	33	1	#REF!	#REF!	#REF!	#REF!	#REF!	#REF!	2023-01-09
233		1	0	0	0	0	2	71	158	42	16.8242		0	0	1	0	0	0	1	0	0	0	0	2	重	2	2022-12-30		2023-02-05	37	37	1	1	28								1	1	0	0	0	0	0
234		0	0	1	0	0	2	94	150	45	20		0	0	0	0	0	0	0	0	0	0	0	0	重	2	2023-01-03		2023-02-01	29	29	1	1	28								3	0	0	1	0	0	0
235		0	0	1	0	0	1	82	169	70	24.5089		0	0	0	0	0	0	1	0	0	0	0	1	重	2	2022-12-30		2023-02-05	37	37	1	1	28								3	0	0	1	0	0	0
236		0	0	0	1	0	1	78	178	80	25.2493		0	0	0	1	0	0	0	0	0	0	0	1	危重	2	2023-01-05		2023-01-31	26	26	0	0	26								4	0	0	0	1	0	0
237		0	0	1	0	0	1	72	168	64	22.6757		1	1	0	0	0	0	0	0	0	0	0	2	重	2	2023-01-06		2023-01-21	15	15	1	1	28								3	0	0	1	0	0	0
238		0	0	0	1	0	2	81	165	75	27.5482		1	1	1	0	0	1	0	0	1	0	0	5	危重	2	2022-12-28		2023-01-17	20	20	0	0	20								4	0	0	0	1	0	0
239		0	0	1	0	0	1	85	167	50	17.9282		0	0	0	0	0	0	0	0	0	0	0	0	危重	2	2023-01-05		2023-01-20	15	15	1	1	28								3	0	0	1	0	0	0
240		1	0	0	0	0	2	80	150	50	22.2222		1	0	0	0	0	0	0	0	0	0	0	1	重	2	2023-01-12		2023-01-30	18	18	1	1	28								1	1	0	0	0	0	0
241		1	0	0	0	0	2	84	158	56	22.4323		1	0	0	0	0	0	0	0	0	0	0	1	危重	2	2023-01-08		2023-01-31	23	23	1	1	28								3	0	0	1	0	0	0
242		0	0	1	0	0	2	91	160	50	19.5312		1	0	0	0	0	0	0	0	0	0	0	1	危重	2	2023-01-16		2023-02-03	18	18	1	1	28								3	0	0	1	0	0	0
243		0	0	1	0	0	2	71	150	50	22.2222		1	0	0	1	0	1	0	0	1	0	0	4	危重	2	2022-12-31		2023-02-11	42	42	0	1	28								3	0	0	1	0	0	0
244		0	0	1	0	0	1	81	172	78	26.3656		1	1	0	0	0	0	0	1	0	0	0	3	危重	2	2023-01-01		2023-02-11	41	41	1	1	28								3	0	0	1	0	0	0
245		1	0	0	0	0	1	80	173	45	15.0356		0	0	0	1	0	0	0	0	0	0	0	1	中	2	2023-01-08		2023-01-14	6	6	0	0	6								1	1	0	0	0	0	0
246		1	0	0	0	0	1	90	160	40	15.625		0	1	0	0	0	0	1	0	0	0	0	2	重	2	2023-01-07		2023-01-30	23	23	1	1	28								1	1	0	0	0	0	0
247		1	0	0	0	0	1	76	175	70	22.8571		1	0	0	0	0	0	0	0	0	0	0	1	中	1	2023-01-06		2023-01-16	10	10	1	1	28								1	1	0	0	0	0	0
248		0	0	0	1	0	1	87	178	85.5	26.9852		0	0	0	0	0	0	0	0	0	0	0	0	危重	2	2023-01-07		2023-01-21	14	14	0	0	14								4	0	0	0	0	1	0
249		0	0	1	0	0	2	80	158	60	24.0346		1	0	0	0	0	0	0	0	0	0	0	1	重	1	2023-01-02		2023-01-19	17	17	1	1	28								3	0	0	0	1	0	0
250		1	0	0	0	0	2	79	160	70	27.3438		1	0	0	0	0	0	0	0	0	0	0	1	重	2	2023-01-11		2023-01-29	18	18	1	1	28								1	1	0	0	0	0	0
251		1	0	0	0	0	2	44	158	54	21.6311		0	0	0	0	0	0	0	0	0	0	0	0	中	1	2023-01-10		2023-01-19	9	9	1	1	28								1	1	0	0	0	0	0
252		0	0	1	0	0	1	69	170	78	26.9896		0	0	0	0	0	0	0	0	0	0	0	0	重	2	2022-12-28		2023-01-18	21	21	1	1	28								3	0	0	0	1	0	0
253		1	0	0	0	0	2	84	150	58	25.7778		1	0	0	0	0	0	0	1	0	0	0	2	中	1	2023-01-04		2023-01-28	24	24	1	1	28								1	1	0	0	0	0	0
254		1	0	0	0	0	1	77	160	58	22.6562		1	0	0	0	0	0	0	0	0	0	0	1	中	2	2023-01-10		2023-01-20	10	10	1	1	28								1	1	0	0	0	0	0
255		0	0	1	0	0	1	80	160	55	21.4844		0	0	0	0	0	0	0	0	0	0	0	0	重	2	2023-01-18		2023-02-03	16	16	1	1	28								3	0	0	0	1	0	0
256		1	0	0	0	0	2	79	152	42.5	18.3951		0	0	0	0	0	0	0	0	0	0	0	0	中	1	2023-01-14		2023-01-20	6	6	1	1	28								1	1	0	0	0	0	0
257		1	0	0	0	0	1	81	165	71.5	26.2626		1	1	0	0	0	0	0	0	0	0	0	2	中	1	2023-01-06		2023-01-17	11	11	1	1	28								1	1	0	0	0	0	0
258		0	0	1	0	0	2	78	150	65	28.8889		1	0	0	0	0	0	0	0	0	0	0	1	危重	2	2023-01-04		2023-01-18	14	14	1	1	28								3	0	0	0	1	0	0
259		1	0	0	0	0	1	85	160	55	21.4844		1	0	0	0	0	0	0	0	0	0	0	1	重	2	2023-01-16		2023-01-24	8	8	1	1	28								1	1	0	0	0	0	0
260		1	0	0	0	0	1	84	165	65	23.8751		1	0	0	0	0	0	0	0	0	0	0	1	重	1	2023-01-18		2023-01-29	11	11	1	1	28								1	1	0	0	0	0	0
261		1	0	0	0	0	2	78	150	49.8	22.1333		0	1	0	1	0	0	1	1	0	0	0	4	中	1	2022-12-30		2023-01-10	11	11	1	1									1	1	0	0	0	0	0
262		1	0	0	0	0	1	63	169	70	24.5089		0	0	0	0	0	0	0	0	0	0	0	0	中	1	2022-12-28		2023-01-04	7	7	1	1									1	1	0	0	0	0	0
263		1	0	0	0	0	1	87	178	75	23.6713		1	1	0	0	0	0	0	0	0	0	0	2	中	1	2023-01-05		2023-01-30	25	25	1	1									1	1	0	0	0	0	0
264		1	0	0	0	0	2	77	150	50	22.2222		1	0	0	1	0	0	0	0	0	0	0	2	重	2	2023-01-13		2023-01-23	10	10	1	1									1	1	0	0	0	0	0
265		0	0	1	0	0	1	89	165	40	14.6924		1	0	0	0	0	0	0	0	0	0	0	1	重	2	2023-01-14		2023-02-04	21	21	1	1									3	0	0	1	0	0	0
266		1	0	0	0	0	1	74	170	70	24.2215		1	0	1	0	0	0	1	0	0	0	0	3	重	2	2023-01-19		2023-01-30	11	11	1	1									1	1	0	0	0	0	0
267		0	0	1	0	0	1	73	175	70	22.8571		0	0	0	0	0	0	0	0	0	0	0	0	重	2	2023-01-18		2023-02-05	18	18	1	1									3	0	0	1	0	0	0
268		1	0	0	0	0	1	59	175	70	22.8571		0	0	0	0	0	0	0	0	0	0	0	0	中	1	2023-01-10		2023-01-15	5	5	1	1									1	1	0	0	0	0	0
[truncated: 143 more columns]

## Sheet: 用与未用
	姓名			年龄		身高	体重		基础疾病													临床分型 （轻/中/重/危重）	原始分型		校正分型		Paxlovid									氧合指数				休克	AKI	心肌损伤	肺栓塞	肝损	消化道出血	激素使用	抗炎药物
		最高呼吸支持	男=1，女=2					BMI	吸烟	高血压	糖尿病	冠心病	肺部疾病	慢性肾病	风湿免疫疾病	恶性肿瘤	脑血管疾病	免疫抑制	孕产妇	其他	合并症		病情（轻中=1/重危重=2）	1=轻中/2=重/3=危重	病情（轻中=1/重危重=2）	纠正住院	1使用2未使用	住院天数	复合终点（0转入ICU/插管/死亡）	28天结局（1好转/0死亡）	生存时间	俯卧位通气	h/天	俯卧天数	并发症	d1	d3-5	d7-10	d15			0	0	0		有=1/无=0	有=1/无=0	药物	合并其他抗病毒（合并=1，未合并=0，未用药=3）
1		1	1	78	79	160	60	23.4375	1	1	0	0	0	0	0	0	0	0	0	0	1	重	2		2	15	2	5	1	1		1	12	5	0					0	0	1	0	0	0	1	0		3
2		1	1	68	69			#DIV/0!	0	0	0	0	0	0	0	0	0	0	0	0	0	重	2		2	25	2	22	0	1		1	8	10	0					0	0	0	0	0	0	0	0		3
3		1	2	87	88	158	49	19.6283	0	1	1	0	0	0	0	0	0	0	0	0	2	重	2		2	12	2	12	1	1		1	12	7	0					0	1	1	0	0	0	1	0		3
4		2	2	51	52	168	66	23.3844	0	1	1	0	0	0	0	0	0	0	0	0	2	重	2		2	12	2	11	1	1		1	12	7	0					0	0	1	0	0	0	0	0		3
5		1	2	54	55	158	69	27.6398	0	0	0	0	0	0	0	0	0	0	0	0	0	重	2		2	19	2	8	1	1		1	12	7	0					0	0	1	0	1	0	1	0		3
6		1	1	49	50	178	85	26.8274	0	1	0	0	0	0	0	0	0	0	0	0	1	中	1	1	1	5	2	5	1	1		1	10	3	0					0	0	0	0	0	0	1	0		3
7		3	1	88	89			#DIV/0!	0	1	1	0	1	0	0	0	0	0	0	0	3	重	2		2	13	2	13	1	1		0	0	0	0					0	0	0	0	0	0	0	0		3
8		1	2	90	91			#DIV/0!	0	1	0	1	0	0	0	0	0	0	0	0	2	重	2		2	12	2	12	0	0		0	0	0	0					0	0	1	0	0	0	1	0		3
9		1	2	53	54	165	55	20.202	0	0	0	0	0	0	0	0	0	0	0	0	0	中	1	1	1	8	2	8	1	1		1	12	7	0					0	0	0	0	0	0	0	0		3
10		1	2	101	102			#DIV/0!	0	1	0	0	0	1	0	0	0	0	0	0	2	重	2		2	17	2	7	1	1		0	0	0	0					0	1	1	0	0	0	1	0		3
11		1	2	73	74	155	75	31.2175	0	1	1	0	0	0	0	1	0	0	0	0	3	重	2		2	18	2	18	1	1		1	12	10	0					0	0	0	0	0	0	0	0		3
12		1	2	89	90	152	52	22.5069	0	1	0	0	0	0	0	0	0	0	0	0	1	重	2		2	10	2	10	1	1		1	8	7	0					0	0	1	0	0	0	1	0		3
13		1	2	71	72	158	60	24.0346	0	1	1	0	0	0	0	0	0	0	0	0	2	重	2		2	16	2	6	1	1		1	12	5	0					0	0	0	0	0	0	0	0		3
14		1	1	84	85	183	75	22.3954	1	1	1	0	1	0	0	0	1	0	0	0	4	重	2		2	11	2	11	1	1		1	8	7	0					0	1	1	0	0	0	1	1		3
15		0	1	91	92			#DIV/0!	0	0	0	0	0	0	0	1	0	0	0	1	2	重	2		2	20	2	18	1	1		0								0	0	0	0	0	0	0	0		3
16		1	2	76	77	160	65	25.3906	0	1	0	0	0	0	0	0	0	0	0	0	1	轻	1	1	1	3	2	3	1	1		0	0	0	0					0	0	1	0	0	0	0	0		3
17		1	2	93	94	165		0	0	0	0	0	0	1	0	0	0	0	0	1	2	重	2		2	13	2	12	1	1		1	4	7	0					0	0	1	0	0	0	1	0		3
18		1	1	82	83	171	74	25.3069	1	0	1	1	0	0	0	0	0	0	0	0	2	重	2		2	18	2	7	1	1		1	12	7	0					0	0	0	0	0	0	1	0		3
19		0	1	71	72	172	55	18.5911	0	1	1	0	0	0	0	0	0	0	0	1	3	重	2		2	15	2	5	1	1		0								0	0	1	0	0	0	0	0		3
20		1	1	83	84	168	50	17.7154	1	0	1	0	1	0	0	0	0	0	0	0	2	重	2		2	19	2	16	1	1		1	8	10	0					0	0	1	0	0	0	1	0		3
21		1	1	75	76	165	65	23.8751	1	0	1	0	0	0	0	0	0	0	0	0	1	重	2		2	13	2	13	1	1		1	12	7	0					0	1	1	0	0	0	0	0		3
22		0	1	76	77	165	55	20.202	0	1	0	0	1	0	0	0	0	0	0	0	2	重	2		2	18	2	8	1	1		1	8	7	0					0	0	0	0	0	0	1	0		3
23		0	2	58	59	165	65	23.8751	1	0	0	0	0	0	0	0	0	0	0	0	0	重	2		2	15	2	5	1	1		0								0	0	0	0	0	0	1	0		3
24		1	1	80	81			#DIV/0!	0	1	0	0	0	0	0	0	0	0	0	0	1	重	2		2	16	2	16	1	1		0								0	0	0	0	0	0	1	0		3
25		3	1	77	78			#DIV/0!	1	1	0	1	0	0	0	0	0	0	0	1	3	重	2		2	50	2	50	0	1		0								0	0	1	0	0	0	1	0		3
26		5	2	46	47			#DIV/0!	0	1	0	0	0	0	0	0	0	0	0	0	1	重	2		2	14	2	14	0	1		0								1	1	1	0	0	0	1	0		3
27		1	2	89	90	140	34	17.3469		1	0	0	0	0	0	0	0	0	0	0	1	重	2		2	20	2	20	1	1		1	12	7	0					0	1	1	0	0	0	1	0		3
28		1	2	75	76	158	60	24.0346		1	0	0	0	0	0	0	0	0	0	0	1	重	2		2	17	2	7	1	1		1	12	7	0					0	0	0	0	0	0	1	1		3
29		1	1	87	88	170	63	21.7993	1	1	0	0	0	0	0	1	0	0	0	0	2	重	2		2	16	2	6	1	1		1	12	7	0					0	0	1	0	0	0	1	0		3
30		1	1	81	82	171	80	27.3588		0	0	0	0	0	0	0	0	0	0	0	0	重	2		2	16	2	6	1	1		1	12	5	0					0	0	0	0	0	0	0	0		3
31		1	1	79	80	160	61.5	24.0234	0	1	1	0	0	1	0	0	1	0	0	0	4	中	1	1	1	6	2	6	1	1		0								0	1	1	0	0	0	0	0		3
32		4	2	40	41	156	62	25.4767	0	0	0	0	1	0	0	1	0	0	0	0	2	危重	2		2	20	2	20	0	0		0							197	0	0	1	0	0	0	1	0		3
33		0	2	49	50	158	62	24.8358	0	0	0	0	0	0	0	0	0	0	0	0	0	中	1	1	1	7	2	7	1	1		0								0	0	0	0	1	0	1	0		3
34		1	1	79	80			#DIV/0!	0	1	0	0	0	0	0	0	0	0	0	0	1	中	1	1	1	4	2	4	1	1		0				448				0	0	1	0	0	0	0	0		3
35		1	1	81	82	179	60	18.726	0	1	0	0	0	0	0	0	0	0	0	0	1	重	2		2	12	2	12	1	1		0						205		0	0	1	0	1	0	1	0		3
36		0	1	72	73	180	72	22.2222	0	1	0	0	0	0	0	0	0	0	0	1	2	中	1	1	1	3	2	3	1	1		0								0	0	1	0	0	0	0	0		3
37		5	2	93	94			#DIV/0!	0	1	1	1	0	0	0	0	0	0	0	0	3	危重	2		2	3	2	3	0	0		0								1	1	1	0	1	0	1	0		3
38		1	1	43	44	164	70	26.0262	0	1	0	0	0	0	0	0	0	0	0	0	1	中	1	1	1	8	2	8	1	1		0								0	0	1	0	1	0	1	0		3
39		1	1	73	74			#DIV/0!	0	1	0	0	0	1	0	0	0	0	0	1	3	中	1	1	1	25	2	25	1	1		0								0	1	1	0	0	0	0	0		3
40		0	2	52	53	160	70	27.3438	0	0	0	0	0	0	0	0	0	0	0	0	0	中	1	1	1	10	2	10	1	1		1	5							0	0	0	0	0	0	1	0		3
41		1	1	64	65	170	72	24.9135	0	1	0	0	0	0	0	0	0	0	0	0	1	中	1	1	1	6	2	6	1	1		0								0	0	0	0	0	0	1	0		3
42		5	2	70	71			#DIV/0!	0	0	0	0	1	0	0	1	0	0	0	0	2	危重	2		2	8	2	8	0	0		0				125	123	160		1	1	1	0	0	0	1	0		3
43		1	2	84	85	163	72	27.0993	0	1	0	0	0	0	0	0	0	0	0	0	1	中	1	1	1	14	2	14	1	1		0								0	0	1	0	0	0	1	0		3
44		1	1	83	84	170	61	21.1073	0	1	0	1	0	0	0	0	0	0	0	0	2	危重	2		2	20	2	20	0	0		0								1	0	1	0	0	0	1	0		3
45		5	1	79	80	176	80	25.8264	0	1	0	0	0	0	0	0	0	0	0	0	1	危重	2		2	22	2	22	0	0		0								1	1	0	0	1	0	1	1		3
46		1	2	80	81	158	59	23.634	0	1	1	0	0	0	0	0	0	0	0	1	3	重	2		2	20	2	9	1	1		0				232				0	0	1	0	0	0	1	0		3
47		2	1	86	87	160	60	23.4375	0	1	0	0	0	0	0	0	0	0	0	1	2	危重	2		2	3	2	3	0	0		1	2			189	102			1	0	1	0	0	0	1	0		3
48		4	2	72	73			#DIV/0!	0	0	1	0	0	0	0	0	0	0	0	1	2	危重	2		2	19	2	9	1	1		0								0	0	0	0	0	0	1	0		3
49		1	2	59	60	155	51	21.2279	0	0	0	0	0	0	0	0	0	0	0	0	0	中	1	1	1	6	2	6	1	1		0								0	0	0	0	0	0	1	0		3
50		0	1	33	34	180	69	21.2963	0	0	0	0	0	0	0	0	0	0	0	0	0	中	1	1	1	6	2	6	1	1		0								0	0	0	0	0	0	0	0		3
51		1	2	83	84			#DIV/0!	0	1	0	0	0	0	0	0	0	0	0	0	1	中	1	1	2	24	2	23	0	1		0								0	0	1	0	0	0	0	0		3
52		0	2	72	73	152	45	19.4771	0	1	1	0	0	0	0	0	0	0	0	0	2	中	1	1	1	7	2	7	1	1		0								0	1	1	0	0	0	1	0		3
53		1	2	77	78	160	62.5	24.4141	0	0	0	0	0	0	0	0	0	0	0	0	0	中	1	1	1	4	2	4	1	1		0								0	0	0	0	0	0	1	0		3
54		0	2	27	28	164	60	22.3081	0	0	0	0	0	0	0	0	0	0	0	0	0	中	1	1	1	5	2	5	1	1		0								0	0	0	0	0	0	0	0		3
55		1	1	62	63	172	86	29.0698	0	1	0	0	0	0	0	0	0	0	0	0	1	中	1	1	1	8	2	8	1	1		1	10h	8				465		0	0	0	0	0	0	0	0		3
56		1	1	69	70	171	73	24.9649	0	0	1	0	0	0	0	0	0	0	0	0	1	重	2		2	18	2	8	1	1		0								0	0	0	0	0	0	1	0		3
57		1	2	67	68	160	55	21.4844	0	1	0	0	0	0	0	0	0	0	0	0	1	中	1	1	1	3	2	3	1	1		0								0	0	0	0	0	0	0	0		3
58		0	1	34	35	165	55	20.202	0	0	0	0	0	0	0	0	0	0	0	0	0	中	1	1	1	10	2	10	1	1		0								0	0	0	0	0	0	0	0		3
59		0	1	78	79	170	60	20.7612	0	0	1	0	0	0	0	0	0	0	0	0	1	中	1	1	1	4	2	4	1	1		0								0	0	0	0	0	0	1	0		3
60		1	1	66	67	178	70	22.0932	0	0	0	0	0	0	0	1	0	0	0	0	1	中	1	1	1	5	2	5	1	1		0				369				0	0	1	0	0	0	1	0		3
61		1	2	78	79	160	50	19.5312	0	1	0	0	0	0	0	0	0	0	0	0	1	中	1	1	1	11	2	11	1	1		0								0	0	0	0	0	0	0	0		3
62		1	1	70	71			#DIV/0!	0	0	0	0	0	0	0	0	0	0	0	0	0	重	2		2	18	2	17	1	1		0								0	0	0	0	0	0	1	0		3
63		0	2	55	56	158	50	20.0288	0	0	0	0	0	0	0	0	0	0	0	1	1	中	1	1	1	9	2	9	1	1		0								0	0	0	0	0	0	1	0		3
64		5	2	63	64	160	43	16.7969	0	0	0	0	0	0	1	0	0	0	0	0	1	危重	2		2	6	2	6	0	0		0				589	300			1	1	1	0	1	0	0	0		3
65		1	2	37	38	160	69	26.9531	0	0	0	0	0	0	0	0	0	1	0	0	1	中	1	1	1	7	2	7	1	1		0								0	1	1	0	0	0	1	0		3
66		1	1	72	73	176	80	25.8264	0	1	1	0	0	0	0	0	0	0	0	0	2	中	1	1	1	9	2	9	1	1		0				435.7				0	0	0	0	1	0	0	0		3
67		1	2	38	39	169	66	23.1084	0	0	0	0	0	0	0	0	0	0	0	0	0	中	1	1	1	4	2	4	1	1		0								0	0	1	0	0	0	1	0		3
68		1	1	79	80	165	71	26.079	0	1	1	0	0	0	0	0	0	0	0	0	2	中	1	1	1	16	2	16	1	1		0								0	0	0	0	0	0	1	1		3
69		1	1	84	85	170	65	22.4913	1	1	1	0	0	0	0	0	0	0	0	0	2	中	1	1	1	4	2	4	1	1		0								0	0	1	0	0	0	0	0		3
70		1	1	91	92			#DIV/0!	0	1	0	0	1	0	0	0	0	0	0	0	2	中	1	1	1	8	2	8	1	1		0								0	0	0	0	0	0	0	0		3
71		1	1	77	78	160	60	23.4375	0	1	0	1	0	0	0	0	0	0	0	0	2	重	2		2	16	2	6	1	1		0				355				0	0	1	0	1	0	1	1		3
72		1	2	67	68	153	50	21.3593	0	1	0	0	0	1	0	0	0	0	0	0	2	中	1	1	1	6	2	6	1	1		0								0	0	0	0	0	0	0	0		3
73		1	1	54	55	170	75	25.9516	0	1	0	0	0	0	0	0	0	0	0	0	1	中	1	1	1	10	2	10	1	1		0								0	0	0	0	1	0	1	1		3
74		1	2	49	50	155	50	20.8117	0	0	0	0	1	0	0	0	0	0	0	0	1	中	1	1	1	7	2	7	1	1		0				976				0	0	1	0	0	0	1	0		3
75		1	1	80	81			#DIV/0!	0	1	1	1	0	0	0	0	0	0	0	0	3	中	2		2	14	2	14	0	0		0							154	0	1	1	0	1	0	1	0		3
76		1	2	94	95			#DIV/0!	0	1	0	0	1	0	0	0	1	0	0	0	3	重	2		2	18	2	8	1	1		0				198				0	0	0	0	0	0	0	0		3
77		1	2	89	90			#DIV/0!	0	0	0	0	0	0	0	0	0	0	0	0	0	中	1	1	1	3	2	3	1	1		0								0	0	0	0	0	0	0	0		3
78		1	1	93	94	170	50	17.301	0	1	0	0	1	0	0	0	0	0	0	0	2	中	1	1	1	10	2	10	1	1		0				500				0	0	1	0	0	0	1	0		3
80		0	1	80	81			#DIV/0!	0	1	0	0	0	0	0	0	0	0	0	1	2	中	1	1	1	10	2	10	1	1		0								0	0	1	0	0	0	0	0		3
81		1	2	57	58	156	55	22.6003	0	0	0	0	0	0	1	0	0	0	0	1	2	中	1	1	1	37	2	37	1	1		0								0	0	1	0	0	1	1	0		3
82		5	1	62	63			#DIV/0!	0	1	0	0	0	0	0	0	0	0	0	1	2	危重	2		2	5	2	5	0	0		0				59	50.9			0	0	1	0	0	0	0	0		3
83		0	2	82	83	164	61	22.68	0	0	0	0	0	0	0	0	0	0	0	0	0	中	1	1	1	3	2	3	1	1		0								0	0	0	0	0	0	0	0		3
84		0	1	77	78	165	60	22.0386	0	1	1	0	0	0	0	0	0	0	0	0	2	中	1	1	1	8	2	8	1	1		0								0	0	1	0	0	0	1	0		3
85		1	1	87	88			#VALUE!	0	1	0	0	0	0	0	0	0	0	0	1	2	中	1	1	1	14	2	14	1	1		0								0	0	1	0	0	0	1	0		3
86		5	1	75	76			#DIV/0!	0	1	1	0	0	0	0	0	0	0	0	0	2	危重	2		2	35	2	35	0	0		0				103	105	105	166.67	0	0	1	0	0	0	1	1		3
87		1	1	87	88	165	70	25.7117	0	0	0	0	0	0	0	0	0	0	0	0	0	重	2		2	11	2	11	1	1		1								0	0	1	0	1	0	0	0		3
88		1	1	48	49	177	95	30.3233	1	1	0	0	0	0	0	0	0	0	0	1	2	重	2		2	16	2	6	1	1		0								0	0	0	0	1	0	1	0		3
89		1	1	76	77			#DIV/0!	1	1	1	0	0	0	0	0	0	0	0	0	2	中	1	1	1	15	2	15	0	1		0				357				0	1	1	0	0	0	1	0		3
90		1	2	65	66	160	65	25.3906	0	1	0	0	0	0	0	0	1	0	0	1	3	重	2		2	18	2	8	1	1		0								0	0	0	0	1	0	1	0		3
91		1	1	68	69	160	67	26.1719	0	1	0	0	0	0	0	0	0	0	0	1	2	中	1	1	1	7	2	7	1	1		0								0	0	1	0	1	0	1	0		3
92		0	1	80	81	160	60	23.4375	0	1	0	0	0	0	0	0	0	0	0	0	1	轻	1	1	1	13	2	13	0	1		0								0	0	0	0	0	0	0	0		3
93		1	1	78	79	150	50	22.2222	0	0	0	0	0	0	0	0	0	0	0	0	0	中	1	1	1	6	2	6	1	1		0								0	0	0	0	0	0	1	0		3
94		1	2	60	61	155	60	24.974	0	0	0	0	0	0	0	0	0	0	0	0	0	中	1	1	1	15	2	15	1	1		1	12	2						0	0	0	0	0	0	0	0		3
95		0	1	82	83	170	68	23.5294	0	1	1	0	0	0	0	0	0	0	0	0	2	中	1	1	1	5	2	5	1	1		0								0	0	1	0	0	0	0	0		3
96		2	2	82	83	-	-	#VALUE!	0	0	1	0	0	0	0	0	0	0	0	1	2	中	1	1	1	32	2	32	0	0		0					539.02	367.57		1	0	1	0	0	1	1	0		3
97		2	2	43	44	159	70	27.6888	0	0	0	0	0	0	0	0	0	0	0	0	0	重	2		2	11	2	11	1	1		1	10	12		129				0	0	1	0	0	0	1	0		3
98		1	2	71	72	155	70	29.1363	0	1	1	0	0	0	0	0	0	0	0	0	2	中	1	1	1	11	2	11	1	1		0								0	0	1	0	0	0	1	0		3
99		0	2	72	73	145	70	33.2937	0	1	0	0	0	0	0	0	0	0	0	0	1	轻	1	1	1	4	2	4	1	1		0								0	0	1	0	0	0	0	0		3
100		5	1	89	90	-	-	#VALUE!	0	1	0	0	0	0	0	0	0	0	0	0	1	危重	2		2	4	2	4	0	0		1	12	4						1	1	0	0	1	0	1	0		3
101		0	1	66	67	175	70	22.8571	0	0	1	0	0	0	0	0	0	0	0	0	1	中	1	1	1	6	2	6	1	1		0								0	0	0	0	0	0	0	0		3
102		0	2	75	76	160	57.5	22.4609	0	0	0	0	0	0	0	0	0	0	0	1	1	中	1	1	1	8	2	8	1	1		0								0	0	0	0	0	0	1	0		3
103		0	1	73	74	169	65	22.7583	0	1	0	0	0	0	0	0	0	0	0	0	1	中	1	1	1	4	2	4	1	1		0								0	0	0	0	0	0	0	0		3
104		1	1	80	81	-	-	#VALUE!	1	0	0	0	0	0	0	0	0	0	0	1	1	中	1	1	1	3	2	3	1	1		0								0	0	1	0	1	0	0	0		3
105		5	1	76	77	170	44	15.2249	0	0	0	0	1	0	0	1	1	0	0	0	3	重	2		2	7	2	7	0	0		1	12	7		181.11	449.51	154.44		1	0	1	0	0	0	0	0		3
106		2	1	54	55	160	54	21.0938	0	1	0	0	0	0	0	1	0	0	0	0	2	重	2		2	6	2	6	0	0		1	12	6		132.86	83.77			0	1	1	0	0	0	1	0		3
107		0	2	32	33	164	56	20.8209	0	0	0	0	0	0	0	0	0	0	0	0	0	中	1	1	1	14	2	14	1	1		0								0	0	0	0	0	0	0	0		3
108		0	2	91	92	-	-	#VALUE!	0	1	0	0	0	0	0	0	0	0	0	0	1	中	1	1	1	8	2	8	1	1		0								0	1	1	0	0	0	1	0		3
109		2	2	51	52	-	-	#VALUE!	0	0	0	0	0	0	0	0	0	0	0	1	1	重	2		2	19	2	9	1	1		0				183.94				0	0	0	0	0	0	1	0		3
110		1	2	52	53	152	52	22.5069	0	1	0	0	0	0	0	0	0	0	0	0	1	中	1	1	1	4	2	4	1	1		0								0	0	0	0	0	0	1	0		3
111		1	2	53	54	165	55	20.202	0	0	0	0	0	0	0	0	0	0	0	0	0	中	1	1	1	8	2	8	1	1		1	12	7						0	0	0	0	0	0	0	0		3
112		1	2	47	48	-	-	#VALUE!	0	0	0	0	0	0	0	0	0	0	0	0	0	重	2		2	12	2	12	1	1		0				242.42				0	0	0	0	0	0	1	0		3
113		1	1	75	76	-	-	#VALUE!	0	1	0	0	0	0	0	0	0	0	0	0	1	重	2		2	3	2	3	0	0		0				192.42				1	1	0	0	0	0	0	0		3
114		1	1	78	79	170	60	20.7612	0	0	0	0	0	0	0	1	0	0	0	0	1	中	1	1	1	14	2	14	1	1		1	12	14						0	0	1	0	0	0	1	0		3
115		5	1	80	81	-	-	#VALUE!	0	1	0	0	0	0	0	0	1	0	0	0	2	重	2		2	11	2	11	0	0		1	12	3				73.2		1	1	1	0	0	1	1	0		3
116		5	1	76	77	-	-	#VALUE!	0	1	0	0	0	0	0	1	0	0	0	0	2	危重	2		2	4	2	4	0	0		1	12	5						0	1	1	0	0	0	1	0		3
117		1	1	79	80	165	88	32.3232	0	1	1	1	0	0	0	0	0	1	0	0	4	中	1	1	1	9	2	9	1	1		0								0	0	1	0	0	0	1	0		3
118		0	2	70	71	150	47	20.8889	0	1	1	0	0	0	0	0	0	0	0	0	2	中	1	1	1	4	2	4	1	1		0								0	0	0	0	0	0	0	0		3
119		0	2	64	65	163	70	26.3465	0	0	0	0	0	0	0	0	0	0	0	0	0	中	1	1	1	2	2	2	1	1		0								0	0	0	0	0	0	0	0		3
121		5	1	76	77	160	65	25.3906	0	1	0	1	0	0	0	0	0	0	0	0	2	危重	2		2	6	2	6	0	0		0				160	90.43			1	1	1	0	1	1	0	0		3
122		1	2	89	90	-	-	#VALUE!	0	0	1	0	0	0	0	0	0	0	0	1	2	中	1	1	1	29	2	29	1	1		0					369.7	472.72		0	0	1	0	0	0	0	0		3
123		1	1	70	71	168	72	25.5102	0	1	0	1	0	0	0	0	0	0	0	0	2	中	1	1	1	6	2	6	1	1		0								0	0	0	0	1	0	1	0		3
124		0	2	43	44	160	90	35.1562	0	1	0	0	0	0	0	0	0	0	0	0	1	中	1	1	1	4	2	4	1	1		0								0	0	0	0	0	0	0	0		3
125		5	2	56	57	162	70	26.6728	0	0	1	0	0	0	0	1	0	0	0	0	2	重	2		2	27	2	27	0	0		1	12	12					132.94	0	0	0	0	0	0	1	0		3
126			2	81	82	160	35	13.6719	0	1	0	0	0	0	0	0	0	0	0	0	1	中	1	1	1	5	2	5	1	1		0								0	0	1	0	0	0	0	0		3
127		2	2	51	52	168	68	24.093	0	1	1	0	0	0	0	0	0	0	0	0	2	中	1	1	1	11	2	11	1	1		0				321.9	700.95			0	0	1	0	0	0	0	0		3
128		1	2	74	75	163	70	26.3465	0	1	1	1	0	0	0	0	0	0	0	0	3	中	1	1	1	10	2	10	1	1		1	10	5						0	0	1	0	0	0	1	0		3
129		0	1	29	30	162	58	22.1003	0	0	0	0	0	0	0	1	0	0	0	0	1	中	1	1	1	5	2	5	1	1		0								0	0	0	0	0	0	0	0		3
130		0	1	70	71	-	-	#VALUE!	0	1	0	0	0	1	0	0	0	0	0	0	2	中	1	1	1	4	2	4	1	1		0								0	1	0	0	0	0	0	0		3
131		3	1	68	69	-	-	#VALUE!	1	1	1	0	0	0	0	0	0	0	0	1	3	重	2		2	4	2	4	0	0		0					54.67			1	1	1	0	0	0	1	0		3
132		5	1	50	51	-	-	#VALUE!	1	1	1	0	0	0	0	0	1	0	0	0	3	重	2		2	24	2	24	1	1		1	12	2		73.64	121.5	169.33		0	0	0	0	0	0	0	0		3
133		1	1	86	87	-	-	#VALUE!	0	1	0	0	0	0	0	0	1	0	0	0	2	中	1	1	1	6	2	6	1	1		0				357.62				0	1	1	0	0	0	0	0		3
134		1	1	81	82	170	70	24.2215	0	1	0	0	0	0	0	1	0	0	0	0	2	中	1	1	1	6	2	6	1	1		0								0	0	1	0	0	0	1	0		3
135		1	2	56	57	-	-	#VALUE!	0	1	0	0	0	0	0	0	0	0	0	0	1	中	1	1	1	9	2	9	1	1		0					473.17			0	0	0	0	0	0	1	0		3
136		5	1	69	70	160	43	16.7969	0	0	0	0	0	0	0	0	1	0	0	0	1	危重	2		2	3	2	3	0	0		0					109.89			1	1	0	0	0	0	0	0		3
137		1	1	78	79	-	-	#VALUE!	1	1	1	0	0	0	0	0	1	0	0	0	3	中	1	1	1	29	2	29	1	1		0								0	0	1	0	0	0	0	0		3
138		1	1	86	87	178	-	#VALUE!	0	1	0	0	0	1	0	0	0	0	0	0	2	重	2		2	1	2	1	0	0		0								0	1	1	0	0	0	0	0		3
139		3	2	81	82	-	-	#VALUE!	0	1	1	0	0	0	0	1	0	0	0	0	3	重	2		2	12	2	12	0	0		1	12	12				46.31		0	0	1	0	0	0	1	0		3
140		0	2	59	60	155	60	24.974	0	0	0	0	0	0	0	0	0	0	0	0	0	中	1	1	1	6	2	6	1	1		0								0	0	0	0	0	0	0	0		3
141		1	1	59	60	-	-	#VALUE!	1	1	0	0	0	0	0	0	0	0	0	0	1	中	1	1	1	13	2	13	1	1		0								0	0	0	0	0	0	1	1		3
142		0	2	44	45	160	75	29.2969	0	1	0	0	0	1	0	0	0	1	0	0	3	中	1	1	1	4	2	4	1	1		0								0	1	1	0	0	0	1	0		3
143		1	1	83	84	-	-	#VALUE!	0	1	0	0	0	0	0	0	0	0	0	0	1	中	1	1	1	10	2	10	1	1		0						289.52		0	0	1	0	0	0	1	1		3
144		1	2	67	68	155	62.5	26.0146	0	0	0	0	0	0	0	0	0	0	0	0	0	重	2		2	16	2	5	1	1		0								0	0	0	0	0	0	1	0		3
145		0	2	83	84	156	55	22.6003	0	0	0	0	0	0	0	0	0	0	0	0	0	中	1	1	1	6	2	6	1	1		0								0	0	1	0	0	0	1	0		3
146		1	2	56	57	162	59	22.4813	0	1	0	0	0	0	0	0	0	0	0	0	1	中	1	1	1	7	2	7	1	1		0								0	0	0	0	0	0	0	0		3
147		1	1	85	86	155	60	24.974	0	1	1	1	0	0	0	0	0	0	0	0	3	中	1	1	1	9	2	9	1	1		0								0	0	1	0	0	0	1	0		3
148		1	1	62	63	165	47	17.2635	0	1	0	0	0	0	0	0	1	0	0	0	2	中	1	1	1	7	2	7	1	1		0								0	0	0	0	0	0	0	0		3
149		0	1	84	85	165	60	22.0386	1	1	0	0	0	0	0	0	0	0	0	0	1	中	1	1	1	12	2	12	1	1		0					378.57			0	0	1	0	0	0	0	0		3
150		4	1	89	90	-	-	#VALUE!	0	1	0	0	0	0	0	1	1	0	0	0	3	危重	2		2	1	2	1	0	0		0								1	1	1	0	0	0	1	0		3
151		0	2	60	61	168	79	27.9904	0	1	1	0	0	0	0	0	0	0	0	0	2	中	1	1	1	4	2	4	1	1		0								0	0	0	0	0	0	0	0		3
152		0	1	69	70			#DIV/0!		0	0	0	0	0	0	0	0	0	0	0	0		1		1		2					0								0	0	0	0	0	0	0	0		3
153		0	2	47	48	166	84	30.4834	0	0	0	0	0	0	0	0	0	0	0	0	0	中	1	1	1	6	2	6	1	1		1	12	7						0	0	0	0	0	0	0	0		3
154		0	1	42	43	185	80	23.3747	0	0	0	0	0	0	0	1	0	0	0	0	1	中	1	1	1	10	2	10	1	1		0								0	0	0	0	0	0	1	0		3
155		0	1	47	48	170	87	30.1038	0	1	1	0	0	0	0	0	0	1	0	0	3	中	1	1	1	10	2	10	1	1		1	12	1						0	0	1	0	0	0	1	0		3
156		1	1	52	53	177	70	22.3435	0	1	0	0	0	0	0	0	0	0	0	0	1	中	1	1	1	5	2	5	1	1		0								0	0	0	0	0	0	0	0		3
157		1	1	82	83	175	75	24.4898	0	1	1	1	0	0	0	1	0	0	0	0	4	中	1	1	1	7	2	7	1	1		0								0	1	1	0	0	0	1	0		3
158		0	2	46	47	154	45	18.9745	0	0	0	0	0	0	0	0	0	0	0	0	0	中	1	1	1	19	2	19	0	1		0				353				1	0	0	0	0	0	0	0		3
159		1	2	48	49	161	55	21.2183	0	0	0	0	0	0	0	0	0	0	0	0	0	中	1	1	1	5	2	5	1	1		0								0	0	0	0	0	0	1	0		3
160		1	1	78	79	175	66	21.551	0	1	0	1	0	0	0	0	0	0	0	0	2	中	1	1	1	6	2	6	1	1		0								0	0	1	0	0	0	1	0		3
161		1	2	80	81	164	60	22.3081	0	1	0	0	0	0	0	0	0	0	0	0	1	重	2		2	20	2	9	1	1		0						193.03		0	0	1	0	0	0	1	0		3
162		5	1	60	59	172	48	16.225	0	0	0	0	0	0	0	1	0	1	0	0	2	重	2		2	5	1	5	1	1	28	1	12	5	0					0	0	0	0	0	0	1	0		0
163		0	1	89	88				0	0	0	1	0	0	0	0	0	0	0	0	1	危重	2		2	13	1	13	0	0	13	0						115		1	1	1	0	1	0	0	0		0
164		1	1	75	74	165	70	25.7117	0	0	0	0	0	0	0	0	0	0	0	0	0	中	1	1	1	2	1	2	1	1	28	0								0	0	0	0	0	0	1	0		0
165		0	1	71	70	179	75	23.4075	0	0	0	0	0	0	0	0	0	0	0	0	0	中	1	1	1	12	1	12	1	1	28	0								0	0	0	0	0	0	0	0		0
166		1	2	76	75	152	60	25.9695	0	1	0	0	0	0	0	0	1	0	0	0	2	重	2		2	5	1	1	1	1	28	0								0	0	0	0	0	0	1	0		0
167		1	1	67	66	163	86	32.3685	0	1	1	0	0	0	0	0	0	0	0	0	2	重	2		2	15	1	15	1	1	28	0	0	0	0					0	0	0	0	1	0	1	0		1
168		1	1	87	86	170	74	25.6055	0	0	0	0	0	0	0	0	0	0	0	0	0	重	2		2	10	1	10	1	1	28	1	8	8	0					0	0	1	0	0	0	0	1		0
169		1	2	51	50				0	0	0	0	0	0	0	0	0	0	0	0	0	重	2		2	20	1	20	1	1	28	1	12	7	0					0	0	0	0	0	0	1	0		1
170		1	2	64	63	150	58	25.7778	0	1	0	0	0	0	0	0	0	0	0	0	1	中	1	1	2	10	1	10	1	1	28	1	12	10	0					0	0	0	0	0	0	1	0		0
171		1	2	85	84	158	60	24.0346		1	1	0	0	0	0	0	0	0	0	0	2	重	2		2	9	1	9	1	1	28	1	12	7	0					0	0	0	0	0	0	1	0		0
172		5	2	74	73	160	60	23.4375	0	0	0	0	1	0	0	0	0	0	0	1	2	中	1	1	1	7	1	7	1	1	28	0								0	0	0	0	0	0	1	0		0
173		1	1	84	83	-	-		0	1	0	0	0	0	0	0	0	0	0	0	1	重	2		2	10	1	10	0	0	10	1	12	5			82	124.92		1	1	1	0	0	0	0	1		1
174		1	1	64	63	175	82.5	26.9388	0	1	1	0	0	0	0	0	0	0	0	0	2	重	2		2	7	1	7	1	1	28	0								0	1	1	0	0	0	1	0		0
175		1	1	78	77	174	65	21.4692	0	1	1	0	1	0	0	1	0	0	0	0	4	中	1	1	1	9	1	9	1	1	28	0								0	0	1	0	0	0	1	0		1
176		0	1	76	75	172	59	19.9432	0	0	0	0	0	0	0	0	0	0	0	1	1	中	1	1	1	4	1	4	1	1	28	0								0	0	1	0	0	0	0	0		0
177		0	1	87	86	168	45	15.9439	0	0	0	0	1	0	0	0	0	0	0	0	1	中	1	1	1	1	1	1	1	1	28	0								0	0	0	0	0	0	1	0		0
178		1	1	54	53	178	85	26.8274	0	0	0	0	0	0	0	0	0	0	0	0	0	中	1	1	1	8	1	8	1	1	28	1		4						0	0	0	0	0	0	1	0		0
179		1	1	89	88	165	45	16.5289	0	0	0	1	1	0	0	0	0	0	0	0	2	重	2		2	6	1	6	1	1	28	1	12	5	0					0	0	1	0	0	0	0	0		0
180		1	2	77	76	160	63	24.6094	0	0	0	0	0	0	0	0	0	0	0	0	0	重	2		2	8	1	8	1	1	28	0								0	0	0	0	0	0	1	0		0
181		0	1	91	90	167	60	21.5139	0	0	0	0	0	0	0	0	0	0	0	0	0	中	1	1	1	10	1	10	1	1	28	0								0	0	0	0	0	0	1	0		0
182		1	2	57	56	163	60	22.5827	0	0	0	0	0	0	0	0	0	0	0	0	0	中	1	1	1	5	1	5	1	1	28	0								0	0	0	0	0	0	0	0		1
183		1	1	64	63	155	54	22.4766	0	1	1	0	0	0	0	0	1	0	0	0	3	中	1	1	1	5	1	5	1	1	28	1	12	3						0	0	0	0	0	0	1	0		0
184		0	1	76	75	175	82	26.7755	0	1	1	0	0	0	0	0	0	0	0	0	2	重	2		2	9	1	9	1	1	28	0								0	0	0	0	0	0	1	0		0
185		0	1	60	59	162	52	19.8141	0	0	0	0	0	0	0	1	0	1	0	0	2	中	1	1	1	7	1	7	1	1	28	0								0	0	1	0	0	0	1	0		0
186		3	1	40	39	165	55	20.202	0	1	0	0	0	1	0	0	0	1	0	0	3	中	1	1	1	7	1	7	1	1	28	0								0	0	0	0	0	0	1	0		1
187		1	2	84	83	158	50	20.0288	0	1	0	0	1	0	0	0	0	0	0	0	2	重	2		2	15	1	15	1	1	28	1	12	7	0					0	1	1	0	0	0	1	0		1
188		1	1	87	86	172	60	20.2812	0	1	1	0	0	0	0	1	0	0	0	0	3	重	2		2	32	1	32	1	1	28	0								0	0	1	0	0	0	1	0		1
189		1	1	96	95	168	65	23.03	0	1	0	1	1	1	0	0	0	0	0	0	4	重	2		2	15	1	15	0	0	15	0	0	0	0	152				1	1	1	0	0	0	1	0		0
190		1	2	88	87	160	57	22.2656	0	1	0	1	0	0	0	0	0	0	0	0	2	重	2		2	9	1	9	1	1	28	1	6	7	0		500			0	0	1	0	0	0	1	0		0
191		1	1	84	83	160	70	27.3438	1	1	0	0	0	0	0	1	0	0	0	0	2	重	2		2	9	1	9	1	1	28	1	8	7	0					0	0	1	0	0	0	0	0		0
192		0	2	77	76	160	65	25.3906	0	1	0	0	0	0	0	0	0	0	0	0	1	重	2		2	16	1	16	1	1	28	1	12	7	0					0	0	0	0	0	0	1	0		0
193		5	2	56	55	165	52	19.1001	0	0	0	0	1	0	0	0	0	0	0	0	1	中	1	1	1	22	1	22	1	1	28	0								0	0	1	0	0	0	1	0		0
194		0	1	85	84	160	55	21.4844	0	0	1	0	0	0	0	0	0	0	0	0	1	危重	2		2	10	1	10	0	0	10	0					84.3			1	1	1	0	1	0	1	0		0
195		1	1	57	56	169	70	24.5089	0	0	0	0	0	0	0	0	0	0	0	0	0	中	1	1	1	5	1	5	1	1	28	0								0	0	1	0	0	0	1	0		0
196		1	2	67	66	164	54	20.0773	0	1	0	0	0	1	1	0	0	0	0	0	3	中	1	1	1	6	1	6	1	1	28	0								0	0	0	0	0	1	1	0		1
197		1	1	73	72				1	1	0	0	0	0	0	0	1	0	0	0	2	重	2		2	14	1	14	1	1	28	1	8	10	0	88				0	0	0	0	0	0	1	0		1
198		1	1	95	94	165	60	22.0386	1	1	0	1	1	0	0	0	0	0	0	0	3	重	2		2	10	1	10	1	1	28	1	8	7	0	200				0	0	1	0	1	0	1	0		0
199		1	1	93	92	172	60	20.2812	0	1	0	0	0	0	0	0	0	0	0	0	1	危重	2		2	8	1	8	0	0	8	0				234	120.7	108.3		0	0	1	0	0	0	1	0		1
200		1	1	80	79	170	65	22.4913	0	0	0	0	0	0	0	0	0	0	0	1	1	中	1	1	1	6	1	6	1	1	28	0								0	0	1	0	0	0	0	0		1
201		1	1	72	71				0	0	1	0	1	0	0	0	0	0	0	0	2	重	2		2	13	1	13	1	1	28	0				181				0	0	1	0	0	0	1	0		0
202		2	1	63	62	166	60	21.7738	0	1	1	1	0	0	0	1	0	1	0	0	5	中	1	1	1	17	1	17	1	1	28	1	6	7	0					0	0	0	0	0	0	1	0		1
203		4	1	70	69	160	73	28.5156	1	1	0	0	0	0	0	1	0	0	0	0	2	重	2		2	15	1	15	1	1	28	0	0	0	0					0	1	1	0	1	0	1	0		1
204		1	1	58	57	165	85	31.2213	0	1	0	0	0	1	0	0	0	1	0	0	3	重	2		2	15	1	15	0	1	28	0								0	1	1	0	0	0	0	0		0
205		5	2	89	88	165	68	24.977	0	0	0	0	0	0	0	1	0	0	0	1	2	重	2		2	11	1	11	1	1	28	1	8	7	0					0	1	1	0	0	0	1	0		0
206		5	1	74	73				0	1	1	0	1	0	0	1	0	0	0	0	4	危重	2		2	5	1	5	0	1	28	1				58	264			1	0	1	0	1	0	1	0		1
207		1	1	79	78	172	82	27.7177	0	1	0	0	0	0	0	0	0	0	0	1	2	危重	2		2	5	1	5	0	1	28	1		5			148			0	1	0	0	1	0	1	1		0
208		0	1	70	69	165	63	23.1405	0	0	0	0	0	0	0	1	0	0	0	0	1	重	2		2	9	1	9	1	1	28	1	10	8	0					0	0	1	1	0	0	1	0		0
209		2	2	28	27	160	58	22.6562	0	0	0	0	0	0	0	0	0	0	0	0	0	中	1	1	1	9	1	9	1	1	28	0								0	0	1	0	0	0	1	0		0
210		1	1	76	75	174	75	24.7721	1	1	0	0	0	0	0	0	0	0	0	0	1	重	2		2	15	1	15	1	1	28	1	12	5		182.2	178.89	280		0	0	1	0	0	0	1	0		0
211		1	2	42	41	158	52.5	21.0303	0	0	0	0	0	1	0	0	0	0	0	0	1	中	1	1	1	5	1	5	1	1	28	1	12	3						0	1	1	0	0	0	1	0		0
212		1	1	50	49	178	80	25.2493	0	0	0	0	0	0	0	0	0	0	0	0	0	中	1	1	1	5	1	5	1	1	28	0								0	0	0	0	0	0	1	0		0
213		1	1	78	77	178	74	23.3556	0	1	0	0	0	0	0	0	1	0	0	0	2	重	2		2	15	1	15	1	1	28	1	12	10	0		214.5			0	0	0	0	0	0	1	1		1
214		1	2	57	56	160	68	26.5625	0	1	0	0	1	0	0	0	0	0	0	0	2	中	1	1	1	13	1	13	1	1	28	1	12	10	0					0	0	0	0	1	0	1	1		0
215		1	1	89	88					1	0	0	0	0	0	0	0	0	0	0	1	重	2		2	12	1	12	1	1	28	1	12	7	0					0	0	1	0	0	0	1	1		1
216		1	2	72	71	152	45	19.4771	0	1	1	0	0	0	1	0	0	0	0	0	3	中	1	1	1	14	1	14	1	1	28	0								0	0	1	0	1	0	1	0		1
217		1	1	92	91	161	78	30.0914	0	1	1	1	0	1	0	0	0	0	0	0	4	中	1	1	1	13	1	13	1	1	28	0								0	0	1	0	0	0	1	0		1
218		5	2	67	66	162	63	24.0055	0	1	1	0	0	0	0	0	0	0	0	0	2	中	1	1	1	13	1	13	1	1	28	1	12	10	0					0	0	0	0	0	0	1	1		1
219		3	2	76	75					1	1	0	0	0	0	1	0	0	0	1	4	危重	2		2	16	1	16	0	1	28	0								1	1	1	0	0	0	1	0		0
220		2	1	69	68	169	98	34.3125	0	1	0	0	0	0	0	0	0	0	0	0	1	危重	2		2	23	1	23	1	1	28	0								0	0	1	0	0	0	1	0		1
221		1	1	61	60				0	0	0	0	0	0	0	1	0	0	0	0	1	重	2		2	6	1	6	1	1	28	1	8	7	0					0	0	1	0	0	0	1	0		0
222		5	2	59	58	170	55	19.0311	0	0	0	0	0	0	1	0	0	0	0	1	2	重	2		2	11	1	11	1	1	28	1	12	5	0					0	0	0	0	0	0	1	0		0
223		5	1	82	81				1	1	1	0	0	0	0	0	0	0	0	0	2	重	2		2	14	1	14	0	0	11	0								1	0	1	0	0	1	1	0		0
224		1	1	80	79	169	75	26.2596		0	0	0	0	0	0	1	0	0	0	0	1	重	2		2	6	1	6	0	0	14	1	8	7	0					1	0	1	0	0	0	0	1		1
225		1	1	60	59	170	70	24.2215	0	0	0	0	0	0	0	0	0	0	0	0	0	中	1	1	1	14	1	14	1	1	28	0								0	0	0	0	1	0	1	0		0
226		1	2	70	69	150	55	24.4444	0	1	0	0	0	0	0	0	0	0	0	0	1	重	2		2	15	1	15	1	1	28	1	12	10	0					0	0	1	0	0	0	1	0		1
227		4	1	79	78	168	66	23.3844	0	0	0	0	0	0	0	0	0	0	0	0	0	重	2		2	7	1	7	1	1	28	1	12	10	0					0	0	1	0	0	0	1	1		1
228		0	2	89	88				0	1	0	0	0	0	0	1	0	0	0	0	2	危重	2		2	7	1	7	0	0	12	1	6	14	0					0	0	1	0	0	0	0	1		1
229		1	1	66	65	170	63	21.7993	0	0	0	0	0	0	0	0	0	0	0	0	0	中	1	1	1	7	1	7	1	1	28	0								0	0	1	0	0	0	1	0		0
230		1	1	60	59	170	78	26.9896	0	0	0	0	0	0	0	0	0	0	0	1	1	中	1	1	1	16	1	16	1	1	28	0								0	0	1	0	0	0	1	0		0
231		1	1	82	81	165	65	23.8751	0	1	0	0	0	0	0	0	0	0	0	0	1	重	2		2	15	1	15	1	1	28	1	12	8	0					0	0	1	0	0	0	1	1		1
232		1	1	67	66	180	64	19.7531	1	0	0	0	0	0	0	1	0	0	0	0	1	重	2		2	10	1	10	1	1	28	1	8	7	0					0	0	1	0	1	0	1	0		0
233		3	2	71	70	158	42	16.8242		0	0	1	0	0	0	1	0	0	0	0	2	重	2		2	37	1	37	1	1	28	0				164		303		0	0	1	0	0	0	1	0	P药	0
234		3	2	94	93	150	45	20		0	0	0	0	0	0	0	0	0	0	0	0	重	2		2	29	1	29	1	1	28	0				196		175		0	1	1	0	0	0	1	1	阿兹+P药	1
235		4	1	82	81	169	70	24.5089		0	0	0	0	0	0	1	0	0	0	0	1	重	2		2	37	1	37	1	1	28	0				219		214	289	0	0	0	0	0	0	1	1	阿兹+P药	1
236		3	1	78	77	178	80	25.2493		0	0	0	1	0	0	0	0	0	0	0	1	危重	2		2	26	1	26	0	0	26	0	6			158		136	70	0	0	1	0	1	0	1	1	阿兹+P药+莫努	1
237		4	1	72	71	168	64	22.6757		1	1	0	0	0	0	0	0	0	0	0	2	重	2		2	15	1	15	1	1	28	0				163		150	317	0	0	1	0	1	0	1	0	P药	0
238		3	2	81	80	165	75	27.5482		1	1	1	0	0	1	0	0	1	0	0	5	危重	2		2	20	1	20	0	0	20	0				153		69	101	0	0	1	0	0	0	1	1	阿兹+P药	1
239		1	1	85	84	167	50	17.9282		0	0	0	0	0	0	0	0	0	0	0	0	危重	2		2	15	1	15	1	1	28	0				91		278		0	1	1	0	0	0	1	0	P药	0
240		3	2	80	79	150	50	22.2222		1	0	0	0	0	0	0	0	0	0	0	1	重	2		2	18	1	18	1	1	28	0				294				0	0	1	0	0	0	1	0	P药	0
241		3	2	84	83	158	56	22.4323		1	0	0	0	0	0	0	0	0	0	0	1	危重	2		2	23	1	23	1	1	28	0				170				0	0	1	0	0	0	1	1	P药	0
242		3	2	91	90	160	50	19.5312		1	0	0	0	0	0	0	0	0	0	0	1	危重	2		2	18	1	18	1	1	28	0				86		211		0	0	1	0	0	0	1	0	P药	0
243		3	2	71	70	150	50	22.2222		1	0	0	1	0	1	0	0	1	0	0	4	危重	2		2	42	1	42	0	1	28	0				172		147	233	0	0	1	0	0	0	1	1	阿兹+P药	1
244		1	1	81	80	172	78	26.3656		1	1	0	0	0	0	0	1	0	0	0	3	危重	2		2	41	1	41	1	1	28	0				68		160	235	0	0	1	0	0	0	1	1	阿兹+P药	1
245		1	1	80	79	173	45	15.0356		0	0	0	1	0	0	0	0	0	0	0	1	中	1	1	1	6	1	6	0	0	6	0				262				0	0	1	0	0	0	1	0	阿兹+P药	1
246		1	1	90	89	160	40	15.625		0	1	0	0	0	0	1	0	0	0	0	2	重	2		2	23	1	23	1	1	28	0				248		246	354	0	0	1	0	0	0	1	1	阿兹+P药	1
247		4	1	76	75	175	70	22.8571		1	0	0	0	0	0	0	0	0	0	0	1	中	1	1	1	10	1	10	1	1	28	0				342				0	0	1	0	1	0	1	0	阿兹+P药	1
248		3	1	87	86	178	85.5	26.9852		0	0	0	0	0	0	0	0	0	0	0	0	危重	2		2	14	1	14	0	0	14	0				182				0	0	1	0	0	0	1	1	阿兹+P药	1
249		1	2	80	79	158	60	24.0346		1	0	0	0	0	0	0	0	0	0	0	1	重	2		2	17	1	17	1	1	28	0				430		372		0	0	1	0	0	0	1	1	P药	0
250		1	2	79	78	160	70	27.3438		1	0	0	0	0	0	0	0	0	0	0	1	重	2		2	18	1	18	1	1	28	0				213				0	0	1	0	0	0	1	1	P药	0
251		3	2	44	43	158	54	21.6311		0	0	0	0	0	0	0	0	0	0	0	0	中	1	1	1	9	1	9	1	1	28	0								0	0	1	0	0	0	1	0	P药	0
252		1	1	69	68	170	78	26.9896		0	0	0	0	0	0	0	0	0	0	0	0	重	2		2	21	1	21	1	1	28	0				208				0	0	1	0	0	0	1	0	阿兹+P药	1
253		1	2	84	83	150	58	25.7778		1	0	0	0	0	0	0	1	0	0	0	2	中	1	1	1	24	1	24	1	1	28	0				378			364	0	0	1	0	0	0	1	1	阿兹+P药	1
254		3	1	77	76	160	58	22.6562		1	0	0	0	0	0	0	0	0	0	0	1	中	1	1	1	10	1	10	1	1	28	0				216				0	0	0	0	0	0	1	0	阿兹+P药	1
255		1	1	80	79	160	55	21.4844		0	0	0	0	0	0	0	0	0	0	0	0	重	2		2	16	1	16	1	1	28	0				214		143	186	0	0	1	0	0	0	1	0	P药	0
256		1	2	79	78	152	42.5	18.3951		0	0	0	0	0	0	0	0	0	0	0	0	中	1	1	1	6	1	6	1	1	28	0				451				0	0	1	0	0	0	1	0	P药	0
257		3	1	81	80	165	71.5	26.2626		1	1	0	0	0	0	0	0	0	0	0	2	中	1	1	1	11	1	11	1	1	28	0				335				0	0	1	0	1	0	1	0	P药+莫努	1
258		1	2	78	77	150	65	28.8889		1	0	0	0	0	0	0	0	0	0	0	1	危重	2		2	14	1	14	1	1	28	0				128		146		0	0	1	0	1	0	1	0	阿兹+P药	1
259		1	1	85	84	160	55	21.4844		1	0	0	0	0	0	0	0	0	0	0	1	重	2		2	8	1	8	1	1	28	0				274				0	0	1	0	0	0	1	0	P药	0
260		1	1	84	83	165	65	23.8751		1	0	0	0	0	0	0	0	0	0	0	1	重	2		2	11	1	11	1	1	28	0				310				0	0	0	0	0	0	0	1	P药	0
261		1	2	78	79	150	49.8	22.1333		0	1	0	1	0	0	1	1	0	0	0	4	中	1	1	1	11	2	11	1	1		0								0	0	1	0	0	0	0	0	无	3
262		1	1	63	64	169	70	24.5089		0	0	0	0	0	0	0	0	0	0	0	0	中	1	1	1	7	2	7	1	1		0				365				0	0	0	0	0	0	0	0	无	3
263		1	1	87	88	178	75	23.6713		1	1	0	0	0	0	0	0	0	0	0	2	中	1	1	1	25	2	25	1	1		0								0	1	1	0	0	0	0	0	无	3
264		3	2	77	78	150	50	22.2222		1	0	0	1	0	0	0	0	0	0	0	2	重	2		2	10	2	10	1	1		0				266				0	0	1	0	0	0	0	0	无	3
265		1	1	89	90	165	40	14.6924		1	0	0	0	0	0	0	0	0	0	0	1	重	2		2	21	2	21	0	1		0				226				0	0	0	0	0	0	0	0	无	3
266		3	1	74	75	170	70	24.2215		1	0	1	0	0	0	1	0	0	0	0	3	重	2		2	11	2	11	1	1		0				274				0	0	0	0	0	0	0	0	无	3
267		1	1	73	74	175	70	22.8571		0	0	0	0	0	0	0	0	0	0	0	0	重	2		2	18	2	18	1	1		0				241				0	0	1	0	0	0	0	0	无	3
268		1	1	59	60	175	70	22.8571		0	0	0	0	0	0	0	0	0	0	0	0	中	1	1	1	5	2	5	1	1		0								0	0	0	0	0	0	0	0	无	3
[truncated: 91 more columns]

## Sheet: 结果
		Use Paxloviid(N=99)	No Paxlovid(N=167)	X2	P value
Age, yr		73.41±13.102	70.83±15.69	-0.99	0.322
gendar				2.3341	0.08
	male	64（64.6%)	92(55.1%)
	female	35(35.4%)	75(44.9%)
Body Mass Index		23.318±3.690	23.462±3.665	1.058	0.78
Severity(n,%)				13.321	0.001
	median	34（34.3%）	96（57.5%）
	critical	65（65.7%）	71（42.5%）
Comorbidity
	Diabetes	21(21.2%)	44(26.3%)	0.888	0.214
	Hypertension	54(54.5%)	104(62.3%)	1.54	0.133
	Coronary heart disease	9(9.1%)	15(9.0%)	0.001	0.57
	Cerebrovascular disease	6（6.1%）	13（7.8%）	0.278	0.065
	Chronic pulmonary disease	14(14.1%)	13(7.8%)	2.754	0.075
	Chronic kidney disease	6(6.1%)	8(4.8%)	0.201	0.427
	风湿免疫疾病	5（5.1%）	2（1.2%）	3.601	0.069
	Tumor	18（18.2%）	19（11.4%）	2.403	0.087
Lab findings
	Leukocytes, 109/L	6.39(4.16,9.09)	6.04(4.66,9.17)	0.153	0.696
	Lymphocytes, 109/L	0.79(0.44,1.24)	0.95(0.66,1.41)	6.944	0.009
	Platelets, 1012/L	169.50(130.25,238.75)	190.00(151.00,246.00)	-1.023	0.306
	Hemoglobin, g/L	129.50(115.00,142.50)	123.00(107.50,134.00)	5.287	0.022
	C reactive protein, mg/L	42.50(14.86,94.00)	18.00(8.53,65.25)	3.909	0.049
	IL-6, pg/ml	15.65(7.16,46.80)	4.94(0,12.83)	-3.318	0.001
	Albumin, g/L	34.50(28.50,37.60)	33.90(29.90,37.80)	0.043	0.835
	Creatinine, µmol/L	66.60(57.15,88.45)	65.00(51.60,93.80)	-0.323	0.747
	NT-proBNP, pg/ml	350.00(219.35,894.85)	340.00(77.56,1012.50)	0.966	0.327
	D-dimer, mg/L	0.94(0.50,1.70)	0.77(0.39,1.67)	0.704	0.403
	Lactic dehydrogenase, IU/L	216.65(185.45,270.15)	210.00(171.23,292.45)	0.195	0.659
	Procalcitonin, ng/ml	0.08(0.033,0.21)	0.05(0.02,0.19)	0.535	0.466
	Troponin, pg/ml	15.80(9.57,26.41)	14.14(7.02,25.20)	-1.134	0.257
Respiratory support, n (%)
	None	11(11.1%)	39(23.5%)	6.102	0.013
	Nasal catheter	58(58.6%)	96(57.8%)	0.308	0.86
	Venturi mask	3（3.0%）	7(4.2%)	0.231	0.63
	high-flow nasal oxygen	14(14.1%)	6(3.6%)	9.946	0.001
	Noninvasive ventilation	5(5.1%)	3(1.8%)	2.256	0.133
	Invasive ventilation	8(8.1%)	15(8.7%)	0.064	0.8
Treatment
	俯卧位通气，n(%)	34(34.4%)	39(23.4%)	3.77	0.064
	Antibiotics, n(%)	89(89.9%)	146(87.4%)	0.369	0.693
	Useage of glucocorticoids therapy,n(%)	86(86.9%)	92(55.1%)	28.354	0
				RR(95%CI)	P value
Hospital mortality (n,%)		12(12.1%)	25(15.1%)	1.285(0.614,2.690)	0.585
Hospitalized time (days)
氧合
	day1	198.00（156.75，265.00）	241.71(175.83，359.46)		0.075
	day3-5	163.44（93.40，251.63）	122.25(93.32，431.77）		0.928
	day7-10	155.00（133.23，254.00）	181.18（117.36，348.05）		0.573
	day15	235.00（143.50，335.50）	160.33（138.21，189.41）		0.189
Viral RNA clearance
	day 1-3	20(20.2%)	21(35.6%)	2.183(1.058,4.504)	0.04
	day 5-7	25(73.5%)	42(42.4%)		0
	day 10-12	19(86.4%)	68(95.8%)	0.279(0.052,1.498)	0.142
转阴时长		7（3，10）	5（3，10）		0.999
Complications
	Shock	8(8.1%)	17(10.2%)	0.776(0.322,1.870)	0.667
	AKI	14(14.1%)	32(19.2%)	0.695(0.351,1.377)	0.319
	Cardiac injury	68(68.7%)	88(52.7%)	1.969(1.168,3.320)	0.014
	Pulmonary embolism	1(1%)	0(0%)	0.370(0.316.0.433)	0.372
	Hepatic impairment	16(16.2%)	19(11.4%)	1.502(0.733,3.077)	0.267
	Gastrointestinal hemorrhage	2(2%)	4(2.4%)	0.840(0.151,4.673)	0.602
≤70岁
		Use Paxloviid(N=32)	No Paxlovid(N=70)	RR(95%CI)	P value
Hospital mortality (n,%)		0(0%)	8(11.4%)	N/A	0.043
Hospitalized time (days)		9.5（6.25，15）	7（5，10）		0.013
Viral RNA clearance		6（3，10）	5（3，7.5）		0.715
	day 1-3	2(6.3%)	15(53.6%)	0.058（0.012，0.290）	0
	day 5-7	15（46.9%）	10（83.3%）	0.176（0.033，0.937）	0.042
	day 10-12	30（100%）	8（88.9%）	N/A	0.231
转阴时长
Complications
	Shock	0（0%）	6（8.5%）	N/A	0.173
	AKI	4（12.5%）	9（12.7%）	0.984（0.279，3.468）	1
	Cardiac injury	17（53.1%）	20（28.2%）	2.890（1.216，6.869）	0.025
	Pulmonary embolism	1（3.1%）·	0（0%）	N/A	0.311
	Hepatic impairment	5（15.6%）	9（12.7%）	1.276（0.391，4.164）	0.759
	Gastrointestinal hemorrhage	1（3.1%）·	1（1.4%）	2.258（0.137，37.277）	0.527
＞71岁		Use Paxloviid(N=67)	No Paxlovid(N=96)	RR(95%CI)	P value
Hospital mortality (n,%)		12（17.9%）	17（17.7%）	1.014（0.449，2.291）	1
Hospitalized time (days)		12（8，16）	9（6，13）		0.004
氧合
	day1	196.00(155.50,268.00)	241.00(190.71,357.31)		0.039
	day3-5	163.45(93.40,251.63)	369.70(102.00,449.51)		0.418
	day7-10	155.00(133.23,254.00)	193.03(89.10,328.545)		0.877
	day15	235.00(143.50,335.50)	160.34(154.00,-)		0.239
Viral RNA clearance
	day 1-3	18（26.9%）	6（19.4%）	1.531（0.540，4.339）	0.462
	day 5-7	27（40.3%）	15（68.2%）	N/A	0.001
	day 10-12	38（92.7%）	11（84.6%）	2.303（0.341，15.567）	0.584
转阴时长		7(3,12.5)	5(3,12.5)		0.994
Complications
	Shock	8（11.9%）	11（11.5%）	1.048（0.397，2.762）	1
	AKI	10（14.9%）	23（24%）	0.557（0.245，1.263）	0.172
	Cardiac injury	51（76.1%）	68（70.8%）	1.313（0.643，2.679）	0.479
	Pulmonary embolism	0（0%）	0（0%）	N/A	N/A
	Hepatic impairment	11（16.4%）	10（10.4%）	1.689（0.673，4.239）	0.342
	Gastrointestinal hemorrhage	1（1.5%）	3（3.1%）	0.470（0.048，4.615）	0.644
轻中		Use Paxloviid(N=32)	No Paxlovid(N=70)	RR(95%CI)	P value
复合终点，n(%)
Hospital mortality (n,%)
Hospitalized time (days)
氧合
	day1
	day3-5
	day7-10
	day15
Viral RNA clearance
	day 1-3
	day 5-7
	day 10-12
转阴时长
Complications
	Shock
	AKI
	Cardiac injury
	Pulmonary embolism
	Hepatic impairment
	Gastrointestinal hemorrhage
重危重		Use Paxloviid(N=65)	No Paxlovid(N=71)	RR(95%CI)	P value
Hospital mortality (n,%)		11（16.9%）	24（33.8%）	0.399（0.177，0.900）	0.031
Hospitalized time (days)
氧合
	day1	181.50(152.25,217.75)	190.71(129.97,242.07)		0.579
	day3-5	163.44(93.4,0251.63)	105.00(83.77,123.00)		0.238
	day7-10	155.00(133.23,254.00)	157.22(81.15,187.11)		0.285
	day15	234.00(122.25,310.00)	160.34(138.21,189.42)		0.283
Viral RNA clearance
	day 1-3	17（26.2%）	7（24.1%）	1.113（0.404，3.070）	1
	day 5-7	28（43.1%）	14（77.8%）	0.216（0.064，0.729）	0.009
	day 10-12	41（93.2%）	14（93.3%）	0.976（0.094，10.165）	0.984
转阴时长		7(3,10)	5(3,10)		0.573
Complications
	Shock	8（12.3%）	15（21.1%）	0.524（0.206，1.333）	0.252
	AKI	13（20%）	21（29.6%）	0.595（0.269，1.316）	0.198
	Cardiac injury	50（76.9%）	43（60.6%）	2.171（1.027，4.586）	0.044
	Pulmonary embolism	1（1.5%）	0（0%）	N/A	0.294
	Hepatic impairment	11（16.9%）	12（16.9%）	1.002（0.408，2.457）	1
	Gastrointestinal hemorrhage	1（1.5%）	2（2.8%）	0.539（0.048，6.089）	1
	Univariate analysis		Multivariate analysis
Variables	OR（95%CI）	P value	OR（95%CI）	P value
Sex		0.38
Female	0.526(0.148,1.873)
Male	1
Age		0.159
≥70 years	5.417(0.649,45.184)
＜70 years	1
MODS,n		0.005		0.221
≥3	9.2(1.962,43.148)
＜2	1
Leukocytes,10^9/L		0.39
＞6.53	1.759(0.556,5.564)
≤6.53	1
Lymphocyte10^9/L		0.03		0.003
＞0.65	0.127（0.032，0.514）
≤0.65	1
Platelets, 1012/L		0.032		1
＞141.5	0.182（0.043，0.773）
≤141.5	1
Hemoglobin, g/L		0.015		0.439
＞134.5	0.091（0.010，0.795）
≤134.5	1
CRP, mg/L		0.029		0.439
＞36	5.739（1.151，28.626）
≤36	1
IL-6, pg/ml		0.002		0.221
＞93.38	28（2.674，293.143）
≤93.38	1
Procalcitonin, ng/ml		0.1
＞0.15	3.333（0.897，12.383）
≤0.15	1
Lactic dehydrogenase, IU/L		0.006		0.016
＞283.55	14.250（2.069，98.140）		27.000（1.260，578.354）
≤283.55	1		1
D-Dimer,ug/mL		0.057
＞0.80	5.25（1.052，26.197）
≤0.80	1
Troponin,pg/mL		0.111
＞21.95	3.143（0.795，12.425）
≤21.95	1
NT-proBNP，pg/mL		0.173
＞314.6	3.75（0.725，19.397）
≤314.6	1
Creatinine, µmol/L		0.019		0.083
＞91.2	4.857（1.359，17.358）
≤91.2	1

## Sheet: 草稿
Coordinates of the Curve					Coordinates of the Curve					Coordinates of the Curve					Coordinates of the Curve					Coordinates of the Curve
Test Result Variable(s):	WBC				Test Result Variable(s):	淋巴				Test Result Variable(s):	血小板				Test Result Variable(s):	HB				Test Result Variable(s):	hCRP
Positive if Greater Than or Equal Toa	Sensitivity	1 - Specificity			Positive if Less Than or Equal Toa	Sensitivity	1 - Specificity			Positive if Less Than or Equal Toa	Sensitivity	1 - Specificity			Positive if Less Than or Equal Toa	Sensitivity	1 - Specificity			Positive if Greater Than or Equal Toa	Sensitivity	1 - Specificity
-0.23	1	1	0		-0.86	0	0	0		63	0	0	0		58	0	0	0		-0.34	1	1	0
1.375	1	0.977778	0.0222222		0.16	0	0.0222222	-0.0222222		72	0.0833333	0	0.0833333		64	0	0.0333333	-0.0333333		1.83	1	0.977778	0.0222222
2.285	1	0.955556	0.0444444		0.21	0.0625	0.0222222	0.0402778		83.5	0.0833333	0.0333333	0.05		75	0	0.0666667	-0.0666667		4.86	1	0.955556	0.0444444
2.715	1	0.933333	0.0666667		0.26	0.0625	0.0444444	0.0180556		88.5	0.0833333	0.0666667	0.0166667		84.5	0	0.1	-0.1		7.36	1	0.933333	0.0666667
2.92	0.9375	0.933333	0.00416667		0.285	0.0625	0.111111	-0.0486111		94.5	0.0833333	0.1	-0.0166667		90.5	0	0.133333	-0.133333		8.675	1	0.911111	0.0888889
3.045	0.875	0.933333	-0.0583333		0.295	0.125	0.133333	-0.00833333		100	0.166667	0.1	0.0666667		98.5	0.0833333	0.133333	-0.05		9.91	1	0.888889	0.111111
3.24	0.875	0.911111	-0.0361111		0.31	0.125	0.155556	-0.0305556		110.5	0.166667	0.133333	0.0333333		106	0.0833333	0.166667	-0.0833333		10.66	1	0.866667	0.133333
3.4	0.875	0.888889	-0.0138889		0.325	0.25	0.177778	0.0722222		121	0.166667	0.166667	0		109	0.0833333	0.2	-0.116667		11.025	1	0.844444	0.155556
3.475	0.875	0.866667	0.00833333		0.34	0.3125	0.177778	0.134722		125	0.333333	0.166667	0.166667		112	0.0833333	0.233333	-0.15		11.3	1	0.822222	0.177778
3.575	0.875	0.844444	0.0305556		0.365	0.3125	0.2	0.1125		128.5	0.333333	0.2	0.133333		114.5	0.166667	0.233333	-0.0666667		11.57	1	0.8	0.2
3.62	0.8125	0.844444	-0.0319444		0.385	0.3125	0.222222	0.0902778		129.5	0.416667	0.2	0.216667		115.5	0.25	0.3	-0.05		13.55	1	0.777778	0.222222
3.775	0.8125	0.822222	-0.00972222		0.395	0.3125	0.244444	0.0680556		130.5	0.416667	0.233333	0.183333		117.5	0.25	0.333333	-0.0833333		16.18	1	0.711111	0.288889
4.005	0.8125	0.8	0.0125		0.41	0.375	0.244444	0.130556		134	0.416667	0.266667	0.15		120.5	0.333333	0.333333	0		17.5	1	0.688889	0.311111
4.095	0.8125	0.777778	0.0347222		0.455	0.375	0.266667	0.108333		138	0.5	0.266667	0.233333		122.5	0.416667	0.333333	0.0833333		18.5	1	0.666667	0.333333
4.105	0.75	0.777778	-0.0277778		0.495	0.375	0.288889	0.0861111		139.5	0.583333	0.266667	0.316667		124.5	0.5	0.333333	0.166667		21.805	0.928571	0.666667	0.261905
4.13	0.6875	0.777778	-0.0902778		0.515	0.5625	0.311111	0.251389		141.5	0.666667	0.266667	0.4		126.5	0.583333	0.366667	0.216667		25.305	0.928571	0.644444	0.284127
4.16	0.6875	0.755556	-0.0680556		0.54	0.5625	0.333333	0.229167		147	0.666667	0.3	0.366667		127.5	0.583333	0.4	0.183333		26.795	0.928571	0.622222	0.306349
4.27	0.6875	0.733333	-0.0458333		0.555	0.625	0.333333	0.291667		151.5	0.666667	0.333333	0.333333		128.5	0.583333	0.433333	0.15		27.795	0.928571	0.6	0.328571
4.4	0.625	0.733333	-0.108333		0.58	0.75	0.333333	0.416667		152.5	0.666667	0.4	0.266667		129.5	0.666667	0.433333	0.233333		28.76	0.857143	0.6	0.257143
4.44	0.625	0.711111	-0.0861111		0.62	0.75	0.355556	0.394444		156	0.666667	0.433333	0.233333		131	0.75	0.466667	0.283333		29.76	0.857143	0.577778	0.279365
4.495	0.625	0.688889	-0.0638889		0.65	0.8125	0.355556	0.456944		163	0.666667	0.466667	0.2		133	0.833333	0.466667	0.366667		30.465	0.857143	0.555556	0.301587
4.64	0.625	0.666667	-0.0416667		0.68	0.8125	0.377778	0.434722		169.5	0.666667	0.5	0.166667		134.5	0.916667	0.5	0.416667		31.965	0.857143	0.533333	0.32381
4.745	0.625	0.644444	-0.0194444		0.725	0.8125	0.4	0.4125		174.5	0.666667	0.533333	0.133333		135.5	0.916667	0.533333	0.383333		36	0.857143	0.511111	0.346032
5	0.625	0.622222	0.00277778		0.79	0.8125	0.422222	0.390278		178	0.666667	0.566667	0.1		137	0.916667	0.566667	0.35		39.5	0.785714	0.511111	0.274603
5.365	0.625	0.6	0.025		0.835	0.875	0.422222	0.452778		185.5	0.666667	0.6	0.0666667		139	0.916667	0.6	0.316667		43	0.785714	0.488889	0.296825
5.52	0.5625	0.6	-0.0375		0.845	0.875	0.444444	0.430556		193	0.75	0.6	0.15		143	0.916667	0.666667	0.25		46.68	0.785714	0.466667	0.319048
5.685	0.5625	0.577778	-0.0152778		0.86	0.875	0.466667	0.408333		200	0.833333	0.6	0.233333		146.5	0.916667	0.7	0.216667		48.68	0.785714	0.444444	0.34127
5.85	0.5625	0.555556	0.00694444		0.88	0.875	0.488889	0.386111		210	0.916667	0.6	0.316667		147.5	0.916667	0.733333	0.183333		51.2	0.714286	0.444444	0.269841
6.07	0.5625	0.533333	0.0291667		0.91	0.875	0.511111	0.363889		217	0.916667	0.633333	0.283333		148.5	0.916667	0.766667	0.15		55.02	0.642857	0.444444	0.198413
6.265	0.5625	0.511111	0.0513889		0.935	0.875	0.533333	0.341667		221	0.916667	0.666667	0.25		149.5	0.916667	0.8	0.116667		57.8	0.642857	0.422222	0.220635
6.295	0.5625	0.488889	0.0736111		0.955	0.875	0.555556	0.319444		228	0.916667	0.7	0.216667		151	0.916667	0.833333	0.0833333		61.59	0.642857	0.4	0.242857
6.33	0.5625	0.466667	0.0958333		0.975	0.875	0.577778	0.297222		236	0.916667	0.733333	0.183333		152.5	0.916667	0.866667	0.05		65.61	0.571429	0.4	0.171429
6.39	0.5625	0.444444	0.118056		0.985	0.875	0.6	0.275		245.5	1	0.733333	0.266667		153.5	0.916667	0.9	0.0166667		68.5	0.5	0.4	0.1
6.53	0.5625	0.422222	0.140278		0.995	0.875	0.622222	0.252778		271.5	1	0.766667	0.233333		155	1	0.9	0.1		74.15	0.428571	0.377778	0.0507937
6.635	0.5	0.422222	0.0777778		1.02	0.875	0.644444	0.230556		300.5	1	0.833333	0.166667		156.5	1	0.933333	0.0666667		77.65	0.428571	0.355556	0.0730159
6.72	0.5	0.4	0.1		1.06	0.875	0.666667	0.208333		326	1	0.866667	0.133333		161.5	1	0.966667	0.0333333		78.68	0.428571	0.333333	0.0952381
6.81	0.5	0.377778	0.122222		1.1	0.9375	0.666667	0.270833		408	1	0.9	0.1		167	1	1	0		80.18	0.428571	0.311111	0.11746
6.88	0.4375	0.377778	0.0597222		1.125	0.9375	0.688889	0.248611		478	1	0.933333	0.0666667		The test result variable(s): HB has at least one tie between the positive actual state group and the negative actual state group.			0.416667		82	0.428571	0.288889	0.139683
7.16	0.4375	0.355556	0.0819444		1.135	0.9375	0.711111	0.226389		502	1	0.966667	0.0333333		a. The smallest cutoff value is the minimum observed test value minus 1, and the largest cutoff value is the maximum observed test value plus 1. All the other cutoff values are the averages of two consecutive ordered observed test values.					87	0.428571	0.266667	0.161905
7.41	0.4375	0.333333	0.104167		1.19	0.9375	0.733333	0.204167		524	1	1	0							92.5	0.428571	0.244444	0.184127
7.555	0.375	0.333333	0.0416667		1.245	0.9375	0.755556	0.181944		a. The smallest cutoff value is the minimum observed test value minus 1, and the largest cutoff value is the maximum observed test value plus 1. All the other cutoff values are the averages of two consecutive ordered observed test values.			0.4							95	0.285714	0.244444	0.0412698
7.91	0.375	0.311111	0.0638889		1.26	0.9375	0.777778	0.159722												99.63	0.285714	0.222222	0.0634921
8.23	0.375	0.288889	0.0861111		1.275	0.9375	0.8	0.1375												104.13	0.285714	0.2	0.0857143
8.365	0.375	0.266667	0.108333		1.285	1	0.8	0.2												108	0.214286	0.2	0.0142857
8.45	0.3125	0.266667	0.0458333		1.295	1	0.822222	0.177778												112	0.214286	0.177778	0.0365079
8.485	0.3125	0.244444	0.0680556		1.405	1	0.844444	0.155556												114.61	0.214286	0.155556	0.0587302
8.83	0.3125	0.222222	0.0902778		1.535	1	0.866667	0.133333												118.79	0.142857	0.155556	-0.0126984
9.265	0.3125	0.2	0.1125		1.6	1	0.888889	0.111111												128.68	0.142857	0.133333	0.00952381
9.4	0.3125	0.177778	0.134722		1.65	1	0.911111	0.0888889												139	0.0714286	0.133333	-0.0619048
9.485	0.25	0.177778	0.0722222		1.86	1	0.933333	0.0666667												142.78	0	0.133333	-0.133333
9.88	0.25	0.155556	0.0944444		2.2	1	0.955556	0.0444444												156.575	0	0.111111	-0.111111
10.465	0.25	0.133333	0.116667		2.415	1	0.977778	0.0222222												177.445	0	0.0888889	-0.0888889
11.04	0.1875	0.133333	0.0541667		3.49	1	1	0												185.46	0	0.0666667	-0.0666667
11.43	0.1875	0.111111	0.0763889		The test result variable(s): 淋巴 has at least one tie between the positive actual state group and the negative actual state group.			0.456944												215.31	0	0.0444444	-0.0444444
11.54	0.1875	0.0888889	0.0986111		a. The smallest cutoff value is the minimum observed test value minus 1, and the largest cutoff value is the maximum observed test value plus 1. All the other cutoff values are the averages of two consecutive ordered observed test values.															269.5	0	0.0222222	-0.0222222
12.06	0.125	0.0888889	0.0361111																	295	0	0	0
12.595	0.0625	0.0888889	-0.0263889																	The test result variable(s): hCRP has at least one tie between the positive actual state group and the negative actual state group.			0.346032
13.27	0	0.0888889	-0.0888889																	a. The smallest cutoff value is the minimum observed test value minus 1, and the largest cutoff value is the maximum observed test value plus 1. All the other cutoff values are the averages of two consecutive ordered observed test values.
14.555	0	0.0666667	-0.0666667
17.97	0	0.0444444	-0.0444444
22.09	0	0.0222222	-0.0222222
24.48	0	0	0
a. The smallest cutoff value is the minimum observed test value minus 1, and the largest cutoff value is the maximum observed test value plus 1. All the other cutoff values are the averages of two consecutive ordered observed test values.			0.140278
Coordinates of the Curve					Coordinates of the Curve
Test Result Variable(s):	IL6				Test Result Variable(s):	PCT
Positive if Greater Than or Equal Toa	Sensitivity	1 - Specificity			Positive if Greater Than or Equal Toa	Sensitivity	1 - Specificity
-1	1	1	0		-1	1	1	0
0.965	0.9	0.931034	-0.0310345		0.01	1	0.945946	0.0540541
1.97	0.9	0.896552	0.00344828		0.025	1	0.891892	0.108108
4.14	0.9	0.862069	0.037931		0.035	0.846154	0.756757	0.0893971
6.86	0.9	0.827586	0.0724138		0.045	0.846154	0.702703	0.143451
8.01	0.9	0.793103	0.106897		0.055	0.692308	0.648649	0.043659
9.05	0.9	0.758621	0.141379		0.07	0.692308	0.540541	0.151767
9.67	0.9	0.724138	0.175862		0.085	0.615385	0.513514	0.101871
10.58	0.9	0.689655	0.210345		0.095	0.615385	0.432432	0.182952
11.575	0.9	0.655172	0.244828		0.115	0.615385	0.351351	0.264033
11.85	0.9	0.62069	0.27931		0.145	0.615385	0.324324	0.29106
12.4	0.9	0.586207	0.313793		0.165	0.538462	0.297297	0.241164
12.96	0.9	0.517241	0.382759		0.18	0.461538	0.297297	0.164241
13.41	0.8	0.517241	0.282759		0.195	0.384615	0.297297	0.0873181
14.15	0.8	0.482759	0.317241		0.205	0.384615	0.27027	0.114345
15.645	0.8	0.448276	0.351724		0.245	0.307692	0.243243	0.0644491
17.795	0.7	0.448276	0.251724		0.285	0.307692	0.216216	0.0914761
19.17	0.6	0.448276	0.151724		0.31	0.230769	0.216216	0.014553
21.05	0.6	0.413793	0.186207		0.43	0.153846	0.189189	-0.035343
23.275	0.6	0.37931	0.22069		0.59	0.153846	0.162162	-0.00831601
24.645	0.6	0.344828	0.255172		0.76	0.153846	0.135135	0.018711
25.585	0.6	0.310345	0.289655		1.085	0.153846	0.108108	0.045738
26.035	0.6	0.275862	0.324138		1.365	0.153846	0.0810811	0.0727651
26.5	0.6	0.241379	0.358621		1.51	0.153846	0.0540541	0.0997921
27.3	0.5	0.241379	0.258621		1.66	0.0769231	0.0540541	0.022869
28.15	0.5	0.206897	0.293103		3.945	0.0769231	0.027027	0.049896
36.5	0.5	0.172414	0.327586		6.38	0	0.027027	-0.027027
49.35	0.5	0.137931	0.362069		7.6	0	0	0
60.15	0.5	0.103448	0.396552		The test result variable(s): PCT has at least one tie between the positive actual state group and the negative actual state group.			0.29106
79.26	0.5	0.0689655	0.431034		a. The smallest cutoff value is the minimum observed test value minus 1, and the largest cutoff value is the maximum observed test value plus 1. All the other cutoff values are the averages of two consecutive ordered observed test values.
93.38	0.5	0.0344828	0.465517
99.17	0.4	0.0344828	0.365517
104.5	0.3	0.0344828	0.265517
126.5	0.2	0.0344828	0.165517
158.005	0.2	0	0.2
329.62	0.1	0	0.1
492.23	0	0	0
The test result variable(s): IL6 has at least one tie between the positive actual state group and the negative actual state group.			0.465517
a. The smallest cutoff value is the minimum observed test value minus 1, and the largest cutoff value is the maximum observed test value plus 1. All the other cutoff values are the averages of two consecutive ordered observed test values.
Coordinates of the Curve					Coordinates of the Curve
Test Result Variable(s):	LDH				Test Result Variable(s):	ALB
Positive if Greater Than or Equal Toa	Sensitivity	1 - Specificity			Positive if Greater Than or Equal Toa	Sensitivity	1 - Specificity
159.3	1	1	0		21.1	1	1	0
164.15	1	0.956522	0.0434783		23.1	1	0.956522	0.0434783
175.7	1	0.913043	0.0869565		24.15	1	0.913043	0.0869565
185.95	1	0.869565	0.130435		24.5	0.909091	0.913043	-0.00395257
191.5	1	0.826087	0.173913		25.75	0.818182	0.913043	-0.0948617
195.3	0.875	0.826087	0.048913		26.9	0.727273	0.913043	-0.185771
197.7	0.875	0.782609	0.0923913		27.2	0.636364	0.913043	-0.27668
201.8	0.875	0.73913	0.13587		27.35	0.545455	0.913043	-0.367589
210.15	0.875	0.695652	0.179348		27.55	0.545455	0.869565	-0.324111
216.65	0.875	0.608696	0.266304		28.05	0.454545	0.869565	-0.41502
224.75	0.75	0.608696	0.141304		28.45	0.454545	0.782609	-0.328063
232.8	0.75	0.565217	0.184783		28.85	0.363636	0.73913	-0.375494
240.6	0.75	0.521739	0.228261		30	0.272727	0.73913	-0.466403
248.25	0.75	0.478261	0.271739		30.9	0.181818	0.695652	-0.513834
251.2	0.75	0.434783	0.315217		31.15	0.181818	0.652174	-0.470356
255.75	0.75	0.391304	0.358696		31.6	0.181818	0.608696	-0.426877
263.15	0.75	0.347826	0.402174		32.65	0.0909091	0.608696	-0.517787
269.6	0.75	0.304348	0.445652		33.55	0	0.608696	-0.608696
271.1	0.75	0.26087	0.48913		33.95	0	0.565217	-0.565217
276.6	0.75	0.217391	0.532609		34.4	0	0.521739	-0.521739
283.55	0.75	0.173913	0.576087		34.7	0	0.478261	-0.478261
292.2	0.625	0.173913	0.451087		35.1	0	0.434783	-0.434783
303.4	0.625	0.130435	0.494565		35.55	0	0.391304	-0.391304
311.55	0.5	0.130435	0.369565		35.75	0	0.347826	-0.347826
316.3	0.5	0.0869565	0.413043		36.1	0	0.304348	-0.304348
342.5	0.5	0.0434783	0.456522		36.5	0	0.26087	-0.26087
377.75	0.375	0.0434783	0.331522		37.3	0	0.217391	-0.217391
411.65	0.25	0.0434783	0.206522		38.2	0	0.173913	-0.173913
454.4	0.125	0.0434783	0.0815217		39.3	0	0.130435	-0.130435
586.3	0.125	0	0.125		40.4	0	0.0869565	-0.0869565
700.3	0	0	0		41.9	0	0.0434783	-0.0434783
a. The smallest cutoff value is the minimum observed test value minus 1, and the largest cutoff value is the maximum observed test value plus 1. All the other cutoff values are the averages of two consecutive ordered observed test values.			0.576087		44.2	0	0	0
					The test result variable(s): ALB has at least one tie between the positive actual state group and the negative actual state group.			0.0869565
					a. The smallest cutoff value is the minimum observed test value minus 1, and the largest cutoff value is the maximum observed test value plus 1. All the other cutoff values are the averages of two consecutive ordered observed test values.
Coordinates of the Curve					Coordinates of the Curve
Test Result Variable(s):	ALB				Test Result Variable(s):	d二聚体
Positive if Less Than or Equal Toa	Sensitivity	1 - Specificity			Positive if Greater Than or Equal Toa	Sensitivity	1 - Specificity
21.1	0	0	0		-1	1	1	0
23.1	0	0.0434783	-0.0434783		0.12	1	0.955556	0.0444444
24.15	0	0.0869565	-0.0869565		0.245	1	0.933333	0.0666667
24.5	0.0909091	0.0869565	0.00395257		0.31	1	0.911111	0.0888889
25.75	0.181818	0.0869565	0.0948617		0.375	1	0.888889	0.111111
26.9	0.272727	0.0869565	0.185771		0.395	1	0.822222	0.177778
27.2	0.363636	0.0869565	0.27668		0.415	1	0.8	0.2
27.35	0.454545	0.0869565	0.367589		0.43	1	0.777778	0.222222
27.55	0.454545	0.130435	0.324111		0.465	0.928571	0.777778	0.150794
28.05	0.545455	0.130435	0.41502		0.5	0.928571	0.755556	0.173016
28.45	0.545455	0.217391	0.328063		0.515	0.928571	0.733333	0.195238
28.85	0.636364	0.26087	0.375494		0.525	0.928571	0.711111	0.21746
30	0.727273	0.26087	0.466403		0.55	0.928571	0.688889	0.239683
30.9	0.818182	0.304348	0.513834		0.595	0.857143	0.688889	0.168254
31.15	0.818182	0.347826	0.470356		0.625	0.857143	0.666667	0.190476
31.6	0.818182	0.391304	0.426877		0.64	0.857143	0.644444	0.212698
32.65	0.909091	0.391304	0.517787		0.67	0.857143	0.622222	0.234921
33.55	1	0.391304	0.608696		0.695	0.857143	0.6	0.257143
33.95	1	0.434783	0.565217		0.735	0.857143	0.555556	0.301587
34.4	1	0.478261	0.521739		0.795	0.857143	0.533333	0.32381
34.7	1	0.521739	0.478261		0.83	0.785714	0.533333	0.252381
35.1	1	0.565217	0.434783		0.89	0.785714	0.511111	0.274603
35.55	1	0.608696	0.391304		0.95	0.714286	0.488889	0.225397
35.75	1	0.652174	0.347826		0.965	0.642857	0.488889	0.153968
36.1	1	0.695652	0.304348		0.975	0.571429	0.466667	0.104762
36.5	1	0.73913	0.26087		1.01	0.5	0.466667	0.0333333
37.3	1	0.782609	0.217391		1.055	0.5	0.444444	0.0555556
38.2	1	0.826087	0.173913		1.125	0.5	0.422222	0.0777778
39.3	1	0.869565	0.130435		1.19	0.5	0.4	0.1
40.4	1	0.913043	0.0869565		1.215	0.428571	0.4	0.0285714
41.9	1	0.956522	0.0434783		1.255	0.428571	0.377778	0.0507937
44.2	1	1	0		1.29	0.428571	0.355556	0.0730159
The test result variable(s): ALB has at least one tie between the positive actual state group and the negative actual state group.			0.608696		1.325	0.428571	0.333333	0.0952381
a. The smallest cutoff value is the minimum observed test value minus 1, and the largest cutoff value is the maximum observed test value plus 1. All the other cutoff values are the averages of two consecutive ordered observed test values.					1.355	0.428571	0.311111	0.11746
					1.41	0.428571	0.288889	0.139683
					1.6	0.357143	0.288889	0.068254
					1.85	0.285714	0.288889	-0.0031746
					1.995	0.285714	0.266667	0.0190476
					2.04	0.285714	0.244444	0.0412698
					2.15	0.285714	0.222222	0.0634921
					2.295	0.285714	0.177778	0.107937
					2.38	0.214286	0.177778	0.0365079
					2.955	0.214286	0.155556	0.0587302
					3.825	0.214286	0.133333	0.0809524
					4.165	0.142857	0.133333	0.00952381
					4.27	0.142857	0.111111	0.031746
					4.49	0.142857	0.0888889	0.0539683
					4.76	0.142857	0.0666667	0.0761905
					5.8	0.142857	0.0444444	0.0984127
					6.875	0.142857	0.0222222	0.120635
					7.36	0.142857	0	0.142857
					9.5	0.0714286	0	0.0714286
					12.34	0	0	0
					The test result variable(s): d二聚体 has at least one tie between the positive actual state group and the negative actual state group.			0.32381
					a. The smallest cutoff value is the minimum observed test value minus 1, and the largest cutoff value is the maximum observed test value plus 1. All the other cutoff values are the averages of two consecutive ordered observed test values.
Coordinates of the Curve
Test Result Variable(s): cTnT					Coordinates of the Curve
Positive if Greater Than or Equal Toa	Sensitivity	1 - Specificity			Test Result Variable(s):	BNP
3.21	1	1	0		Positive if Greater Than or Equal Toa	Sensitivity	1 - Specificity
4.53	1	0.972	0.028		9	1	1	0
5.525	1	0.944	0.056		29.16	1	0.972973	0.027027
6.3	1	0.917	0.083		65.26	1	0.945946	0.0540541
6.45	1	0.889	0.111		88	1	0.918919	0.0810811
6.92	1	0.861	0.139		115.9	1	0.891892	0.108108
7.67	1	0.833	0.167		154.8	1	0.864865	0.135135
8.65	1	0.806	0.194		185.8	1	0.837838	0.162162
9.5	0.917	0.806	0.111		218.5	1	0.810811	0.189189
10.065	0.833	0.806	0.027		237.5	1	0.783784	0.216216
10.915	0.833	0.778	0.055		239.75	0.923077	0.783784	0.139293
11.655	0.833	0.75	0.083		242.25	0.923077	0.756757	0.16632
12.09	0.833	0.722	0.111		243.55	0.923077	0.72973	0.193347
12.41	0.833	0.694	0.139		244.65	0.923077	0.702703	0.220374
12.875	0.833	0.667	0.166		264.1	0.846154	0.702703	0.143451
14.3	0.833	0.611	0.222		283.5	0.846154	0.675676	0.170478
15.435	0.833	0.583	0.25		288.4	0.846154	0.648649	0.197505
16.205	0.75	0.583	0.167		301.4	0.846154	0.621622	0.224532
17.185	0.75	0.556	0.194		314.6	0.846154	0.594595	0.251559
18.215	0.75	0.528	0.222		331.6	0.769231	0.594595	0.174636
19.165	0.667	0.528	0.139		347	0.692308	0.594595	0.0977131
19.37	0.667	0.5	0.167		387.5	0.692308	0.567568	0.12474
19.605	0.667	0.472	0.195		436.5	0.615385	0.567568	0.047817
20.1	0.667	0.444	0.223		465.8	0.615385	0.540541	0.0748441
21.15	0.667	0.417	0.25		487.8	0.538462	0.540541	-0.002079
21.95	0.667	0.389	0.278		517.5	0.538462	0.513514	0.024948
22.2	0.583	0.389	0.194		548.75	0.538462	0.486486	0.0519751
22.47	0.5	0.389	0.111		607.75	0.538462	0.459459	0.0790021
22.97	0.417	0.389	0.028		662.5	0.461538	0.459459	0.002079
23.75	0.417	0.361	0.056		667.8	0.461538	0.432432	0.029106
24.15	0.417	0.333	0.084		673.8	0.461538	0.405405	0.0561331
25.305	0.417	0.278	0.139		713.5	0.384615	0.405405	-0.02079
26.835	0.417	0.25	0.167		786.5	0.307692	0.405405	-0.0977131
28.895	0.417	0.222	0.195		833.5	0.307692	0.378378	-0.0706861
32.115	0.417	0.194	0.223		869.35	0.307692	0.351351	-0.043659
35.15	0.417	0.167	0.25		894.85	0.307692	0.324324	-0.016632
36.615	0.417	0.139	0.278		912	0.307692	0.297297	0.010395
37.315	0.333	0.139	0.194		932.55	0.307692	0.27027	0.037422
38.325	0.333	0.111	0.222		1053.55	0.307692	0.243243	0.0644491
39.505	0.25	0.111	0.139		1200	0.307692	0.216216	0.0914761
40.68	0.25	0.083	0.167		1270	0.230769	0.216216	0.014553
41.5	0.167	0.083	0.084		1536.5	0.230769	0.189189	0.04158
45.32	0.167	0.056	0.111		1856.5	0.230769	0.162162	0.0686071
48.72	0.083	0.056	0.027		1985	0.153846	0.162162	-0.00831601
49.2	0.083	0.028	0.055		2292.5	0.0769231	0.162162	-0.0852391
59.445	0.083	0	0.083		2823	0.0769231	0.135135	-0.0582121
70.29	0	0	0		3897	0.0769231	0.108108	-0.031185
a The smallest cutoff value is the minimum observed test value minus 1, and the largest cutoff value is the maximum observed test value plus 1. All the other cutoff values are the averages of two consecutive ordered observed test values.			0.278		4761.5	0.0769231	0.0810811	-0.004158
					5605.5	0.0769231	0.0540541	0.022869
					7040	0.0769231	0.027027	0.049896
					10220	0.0769231	0	0.0769231
					12762	0	0	0
					a. The smallest cutoff value is the minimum observed test value minus 1, and the largest cutoff value is the maximum observed test value plus 1. All the other cutoff values are the averages of two consecutive ordered observed test values.			0.251559
Coordinates of the Curve
Test Result Variable(s):	肌酐
Positive if Greater Than or Equal Toa	Sensitivity	1 - Specificity
4.16	1	1	0
5.23	1	0.97619	0.0238095
22.65	1	0.952381	0.047619
40.55	1	0.928571	0.0714286
43	1	0.904762	0.0952381
45.55	1	0.880952	0.119048
48.05	0.933333	0.880952	0.052381
50.95	0.933333	0.857143	0.0761905
52.55	0.933333	0.833333	0.1
54.25	0.933333	0.809524	0.12381
55.45	0.866667	0.809524	0.0571429
56.7	0.866667	0.785714	0.0809524
58.55	0.866667	0.761905	0.104762
59.9	0.866667	0.738095	0.128571
60.7	0.866667	0.714286	0.152381
61.65	0.866667	0.690476	0.17619
63.1	0.866667	0.666667	0.2
64.01	0.866667	0.642857	0.22381
64.41	0.866667	0.619048	0.247619
64.75	0.8	0.571429	0.228571
65.05	0.733333	0.571429	0.161905
65.5	0.666667	0.571429	0.0952381
65.95	0.666667	0.547619	0.119048
66.3	0.666667	0.52381	0.142857
67.15	0.666667	0.5	0.166667
68.4	0.666667	0.47619	0.190476
69.5	0.666667	0.452381	0.214286
70.1	0.6	0.452381	0.147619
70.4	0.6	0.428571	0.171429
70.9	0.6	0.404762	0.195238
72.7	0.6	0.357143	0.242857
74.4	0.6	0.333333	0.266667
75.35	0.533333	0.333333	0.2
76.9	0.533333	0.309524	0.22381
78.6	0.533333	0.285714	0.247619
81.85	0.533333	0.261905	0.271429
85.6	0.533333	0.238095	0.295238
88.45	0.533333	0.214286	0.319048
91.2	0.533333	0.190476	0.342857
92.5	0.466667	0.190476	0.27619
96.4	0.466667	0.166667	0.3
102.1	0.466667	0.142857	0.32381
105.45	0.4	0.142857	0.257143
108.3	0.333333	0.142857	0.190476
112.35	0.266667	0.142857	0.12381
115.9	0.266667	0.119048	0.147619
122.15	0.266667	0.0952381	0.171429
127.75	0.2	0.0952381	0.104762
131.7	0.2	0.0714286	0.128571
136.7	0.133333	0.0714286	0.0619048
141.5	0.0666667	0.0714286	-0.0047619
165.5	0.0666667	0.047619	0.0190476
187.05	0.0666667	0.0238095	0.0428571
451.15	0.0666667	0	0.0666667
715.2	0	0	0
The test result variable(s): 肌酐 has at least one tie between the positive actual state group and the negative actual state group.			0.342857
a. The smallest cutoff value is the minimum observed test value minus 1, and the largest cutoff value is the maximum observed test value plus 1. All the other cutoff values are the averages of two consecutive ordered observed test values.

## Sheet: 激素治疗
	姓名	性别							年龄	身高	体重		基础疾病													临床分型 （轻/中/重/危重）		入院日期	入ICU日期	出院日期		住院天数	28天结局 （好转1；死亡/自动出院0；其他原因死亡3）				生命体征								呼吸支持
			鼻导管	面罩	高流量	无创	有创	男=1，女=2				BMI	吸烟	高血压	糖尿病	冠心病	肺部疾病	慢性肾病	风湿免疫疾病	恶性肿瘤	脑血管疾病	免疫抑制	孕产妇	其他	合并症		病情（轻中=1/重危重=2）								OS	生存时间	脉搏	体温	血压	呼吸	心率	指脉氧	吸氧浓度		鼻导管	面罩	HFNC	NIV	MV（时间）
1	刘玉坦	男						1	78	160	60	23.4375	1	1	0	0	0	0	0	0	0	0	0	0	1	重	1	2023-01-12	0	2023-01-17	5	5	1	2023-03-31	78		96	36.5	137/78	14	96	100	33		1	0	0	0	0
3	吴仁弟	女						2	87	158	49	19.6283	0	1	1	0	0	0	0	0	0	0	0	0	2	重	1	2023-01-07	0	2023-01-19	12	12	1	2023-03-31	83		87	36.7	117/62	20	87	96	33		1	0	0	0	0
5	黄建文	女						2	54	158	69	27.6398	0	0	0	0	0	0	0	0	0	0	0	0	0	重	1	2023-01-09	0	2023-01-17	8	8	1	2023-03-31	81		84	36.5	135/83	18	84	99	33		1	0	0	0	0
6	徐天舒	男						1	49	178	85	26.8274	0	1	0	0	0	0	0	0	0	0	0	0	1	中	1	2023-01-13	0	2023-01-18	5	5	1	2023-03-31	77		78	36.5	120/70	16	78	100	33		1	0	0	0	0
8	冯孝华	女						2	90			#DIV/0!	0	1	0	1	0	0	0	0	0	0	0	0	2	重	1	2023-01-06	0	2023-01-18	12	12	0	2023-03-31	12		77	36.5	102/72	18	72	96	60		1	0	0	0	0
10	茅杏月	女						2	101			#DIV/0!	0	1	0	0	0	1	0	0	0	0	0	0	2	重	1	2023-01-12	0	2023-01-19	7	7	1	2023-03-31	78		80	36.5	140/80	18	89	94	41		1	0	0	0	0
12	吴海娜	女						2	89	152	52	22.5069	0	1	0	0	0	0	0	0	0	0	0	0	1	重	1	2023-01-09	0	2023-01-19	10	10	1	2023-03-31	81		84	37.4	169/84	18	84	98	33		1	0	0	0	0
14	刘宗辉	男						1	84	183	75	22.3954	1	1	1	0	1	0	0	0	1	0	0	0	4	重	1	2023-01-06	0	2023-01-17	11	11	1	2023-03-31	84		86	36.8	123/77	14		98	33		1	0	0	0	0
17	李维华	女						2	93	165		0	0	0	0	0	0	1	0	0	0	0	0	1	2	重	1	2023-01-06	0	2023-01-18	12	12	1	2023-03-31	84		64	37.5	166/81	18		95	33		1	0	0	0	0
18	张林	男						1	82	171	74	25.3069	1	0	1	1									2	重	1	2023-01-10	0	2023-01-18	8	7	1	2023-03-31	80		83	37.4	101/62	20		96	33		1	0	0	0	0
20	郑玉坤	男						1	83	168	50	17.7154	1	0	1		1								2	重	1	2023-01-03	0	2023-01-19	16	16	1	2023-03-31	87		78	36.7	117/55	20		99	33		1	0	0	0	0
22	舒根林	男						1	76	165	55	20.202	0	1			1								2	重	1	2023-01-11	0	2023-01-19	8	8	1	2023-03-31	79							99			0	0	0	0	0
23	王国芬	女						2	58	165	65	23.8751	1												0	重	1	2023-01-13	0	2023-01-18	5	5	1	2023-03-31	77							100			0	0	0	0	0
24	张同川	男						1	80			#DIV/0!	0	1										0	1	重	1	2023-01-01	0	2023-01-17	16	16	1	2023-03-31	89							98	33		1	0	0	0	0
25	姜宏大	男						1	77			#DIV/0!	1	1		1								1	3	重	1	2022-11-30	0	2023-01-19	50	50	1	2023-03-31	121							92	50		0	0	1	0	0
26	孙巧芳	女						2	46			#DIV/0!	0	1											1	重	2	2023-01-03	2023-01-03	2023-01-17	14	14	1	2023-03-31	87							81	80		0	0	0	0	1
27	王小娘	女						2	89	140	34	17.3469		1											1	重	1	2023-01-09	0	2023-01-29	20	20	1	2023-03-31	81							96	33		1	0	0	0	0
28	金丽梦	女						2	75	158	60	24.0346		1											1	重	1	2023-01-11	0	2023-01-18	7	7	1	2023-03-31	79							98	29		1	0	0	0	0
29	潘双泉	男						1	87	170	63	21.7993	1	1						1					2	重	1	2023-01-12	0	2023-01-18	6	6	1	2023-03-31	78							96	33		1	0	0	0	0
32	王得花	女						2	40	156	62	25.4767	0	0	0	0	1	0	0	1	0	0	0		2	危重	2	2022-12-26		2023-01-15	20	20	0	2023-03-31	20		80	36.3	115/66	20	80	96			0	0	0	1	0
33	王东霞	女						2	49	158	62	24.8358	0	0	0	0	0	0	0	0	0	0	0		0	中	1	2022-12-30		2023-01-06	7	7	1	2023-03-31	91		87	37.3	94/60	14	87				0	0	0	0	0
35	王明德	男						1	81	179	60	18.726	0	1	0	0	0	0	0	0	0	0	0		1	重	2	2022-12-31		2023-01-12	12	12	1	2023-03-31	90		88	36.9	143/90	18	88	93	55		1	0	0	0	0
37	王秀芳	女						2	93			#DIV/0!	0	1	1	1	0	0	0	0	0	0	0		3	危重	2	2022-12-31		2023-01-03	3	3	0	2023-03-31	3		140	36	148/99	20	152	100	33		0	0	0	0	1
38	王运飞	男						1	43	164	70	26.0262	0	1	0	0	0	0	0	0	0	0	0		1	中	1	2023-01-04		2023-01-12	8	8	1	2023-03-31	86		75	36	123/75	15	75	98	33		1	0	0	0	0
40	卫小凤	女						2	52	160	70	27.3438	0	0	0	0	0	0	0	0	0	0	0		0	中	1	2023-01-06		2023-01-16	10	10	1	2023-03-31	84		72	36.5	121/78	17	72	96	21		1	0	0	0	0
41	魏新民	男						1	64	170	72	24.9135	0	1	0	0	0	0	0	0	0	0	0		1	中	1	2023-01-08		2023-01-14	6	6	1	2023-03-31	82		78	36.8	121/72	12	78	98	37		1	0	0	0	0
42	温龙英	女						2	70			#DIV/0!	0	0	0	0	1	0	0	1	0	0	0		2	危重	2	2022-12-31	2022-12-31	2023-01-08	8	8	0	2023-03-31	8		200	36.8	78/59	16	200	97	70		0	0	0	0	1
43	温秀珍	女						2	84	163	72	27.0993	0	1	0	0	0	0	0	0	0	0	0		1	中	1	2023-01-02		2023-01-16	14	14	1	2023-03-31	88		80	36.3	139/76	17	80	94	21		1	0	0	0	0
44	吴崇仁	男						1	83	170	61	21.1073	0	1	0	1	0	0	0	0	0	0	0		2	危重	2	2023-01-03		2023-01-23	20	20	0	2023-03-31	20		87	36.5	143/62	18	87	94	33		1	0	0	0	0
45	吴根萌	男						1	79	176	80	25.8264	0	1	0	0	0	0	0	0	0	0	0		1	危重	2	2022-12-28	2022-12-30	2023-01-19	22	22	0	2023-03-31	22		86	37.6	160/81	16	86	91	51		0	0	0	0	1
46	吴梅林	女						2	80	158	59	23.634	0	1	1	0	0	0	0	0	0	0	0	1	3	重	2	2023-01-07		2023-01-16	9	9	1	2023-03-31	83		80	36.5	145/67	15	89				1	0	0	0	0
47	吴乃强	男						1	86	160	60	23.4375	0	1	0	0	0	0	0	0	0	0	0	1	2	危重	2	2023-01-02		2023-01-05	3	3	0	2023-03-31	3		100	36.6	148/70	15	100	90	21		0	1	0	0	0
48	吴启明	女						2	72			#DIV/0!	0	0	1	0	0	0	0	0	0	0	0	1	2	危重	2	2023-01-29		2023-02-07	9	9	1	2023-03-31	61		78	36.6	122/78	16	78	97	33		0	0	0	1	0
49	吴祥英	女						2	59	155	51	21.2279	0	0	0	0	0	0	0	0	0	0	0		0	中	1	2023-01-04		2023-01-10	6	6	1	2023-03-31	86		82	36.5	115/59	20	82	98	33		1	0	0	0	0
52	夏招娣	女						2	72	152	45	19.4771	0	1	1	0	0	0	0	0	0	0	0		2	中	1	2023-01-04		2023-01-11	7	7	1	2023-03-31	86		101	36.7	123/79	24	101	94	21		0	0	0	0	0
53	项蓉明	女						2	77	160	62.5	24.4141	0	0	0	0	0	0	0	0	0	0	0		0	中	1	2023-01-24		2023-01-28	4	4	1	2023-03-31	66		88	36.1	157/87	16	88	99	33		1	0	0	0	0
56	徐国平	男						1	69	171	73	24.9649	0	0	1	0	0	0	0	0	0	0	0		1	重	1	2022-12-27		2023-01-04	8	8	1	2023-03-31	94		102	39	165/82	18	102	87	21		1	0	0	0	0
59	徐培鸿	男						1	78	170	60	20.7612	0	0	1	0	0	0	0	0	0	0	0		1	中	1	2022-12-30		2023-01-03	4	4	1	2023-03-31	91		98	36.6	121/73	18	98	97	21		0	0	0	0	0
60	徐荣保	男						1	66	178	70	22.0932	0	0	0	0	0	0	0	1	0	0	0		1	中	1	2023-01-07		2023-01-12	5	5	1	2023-03-31	83		95	37.5	130/66	19	95	95	33		1	0	0	0	0
62	徐天林	男						1	70			#DIV/0!	0	0	0	0	0	0	0	0	0	0	0		0	重	1	2022-12-30		2023-01-16	17	17	1	2023-03-31	91		71	36.3	112/72	20	71	93	37		1	0	0	0	0
63	徐文娟	女						2	55	158	50	20.0288	0	0	0	0	0	0	0	0	0	0	0	1	1	中	1	2023-01-07		2023-01-16	9	9	1	2023-03-31	83		76	36.8	122/68	12	76				0	0	0	0	0
65	徐雪琴	女						2	37	160	69	26.9531	0	0	0	0	0	0	0	0	0	1	0		1	中	1	2023-01-08		2023-01-15	7	7	1	2023-03-31	82		80	36.4	102/69	18	80	97	33		1	0	0	0	0
67	许丽	女						2	38	169	66	23.1084	0	0	0	0	0	0	0	0	0	0	0		0	中	1	2022-12-26		2022-12-30	4	4	1	2023-03-31	95		88	36.9	108/64	20	88	96	21		1	0	0	0	0
68	许长宝	男						1	79	165	71	26.079	0	1	1	0	0	0	0	0	0	0	0		2	中	1	2022-12-28		2023-01-13	16	16	1	2023-03-31	93		103	38	141/96	20	103	98	95		1	0	0	0	0
71	严元明	男						1	77	160	60	23.4375	0	1	0	1	0	0	0	0	0	0	0		2	重	1	2023-01-06		2023-01-12	6	6	1	2023-03-31	84		84	36	101/56	22	84	91	21		1	0	0	0	0
73	孙金元	男						1	54	170	75	25.9516	0	1	0	0	0	0	0	0	0	0	0		1	中	1	2022-12-28		2023-01-07	10	10	1	2023-03-31	93		90	37.3	140/89	18	90	95	21		1	0	0	0	0
74	孙丽	女						2	49	155	50	20.8117	0	0	0	0	1	0	0	0	0	0	0		1	中	1	2023-01-09		2023-01-16	7	7	1	2023-03-31	81		85	37	135/78	16	85	99			1	0	0	0	0
75	孙寿生	男						1	80			#DIV/0!	0	1	1	1	0	0	0	0	0	0	0		3	中	2	2023-01-04		2023-01-18	14	14	0	2023-03-31	14		80	37	117/75	20	80	99	41		1	0	0	0	0
78	汤震大	男						1	93	170	50	17.301	0	1	0	0	1	0	0	0	0	0	0		2	中	1	2023-01-06		2023-01-16	10	10	1	2023-03-31	84		68	36.8	148/68	18	68				1	0	0	0	0
81	田素芹	女						2	57	156	55	22.6003	0	0	0	0	0	0	1	0	0	0	0	1	2	中	1	2022-12-27		2023-02-02	37	37	1	2023-03-31	94		86	37.1	120/89	16	86		33		1	0	0	0	0
84	王春茂	男						1	77	165	60	22.0386	0	1	1	0	0	0	0	0	0	0	0		2	中	1	2023-01-04		2023-01-12	8	8	1	2023-03-31	86		97	37	133/78	17	97	97	21		0	0	0	0	0
85	王德安	男						1	87			#VALUE!	0	1	0	0	0	0	0	0	0	0	0	1	2	中	1	2023-01-02		2023-01-16	14	14	1	2023-03-31	88		86	36.4	154/67	22	86	98	29		1	0	0	0	0
86	王根宝	男						1	75			#DIV/0!	0	1	1	0	0	0	0	0	0	0	0		2	危重	2	2023-01-26	44952	2023-02-13	18	35	0	2023-03-31	35		94	36.8	135/85	16	94	93	60		0	0	0	0	1
88	王建凯	男						1	48	177	95	30.3233	1	1	0	0	0	0	0	0	0	0	0	1	2	重	1	2022-12-30		2023-01-05	6	6	1	2023-03-31	91		82	36.8	144/90	14	82	93	41		1	0	0	0	0
89	王剑明	男						1	76			#DIV/0!	1	1	1	0	0	0	0	0	0	0	0		2	中	1	2023-01-01	44931	2023-01-16	15	15	1	2023-03-31	89		78	36.5	109/70	20	78	97	33		1	0	0	0	0
90	王士鸣	女						2	65	160	65	25.3906	0	1	0	0	0	0	0	0	1	0	0	1	3	重	1	2023-01-01		2023-01-09	8	8	1	2023-03-31	89		73	37.6	110/72	18	73	93	33		1	0	0	0	0
91	王水明	男						1	68	160	67	26.1719	0	1	0	0	0	0	0	0	0	0	0	1	2	中	1	2022-12-31		2023-01-07	7	7	1	2023-03-31	90		100	36.5	121/82	15	100	97	21		1	0	0	0	0
93	杨根泉	男						1	78	150	50	22.2222	0	0	0	0	0	0	0	0	0	0	0	0	0	中	1	2023-01-03		2023-01-09	6	6	1	2023-03-31	87		96	36.5	126/76	18	96				1	0	0	0	0
96	杨金兰	女						2	82	-	-	#VALUE!	0	0	1	0	0	0	0	0	0	0	0	1	2	中	1	2022-12-09		2023-01-10	32	32	0	2023-03-31	32		80	38.4	132/74	17	80				0	1	0	0	0
97	杨敏	女						2	43	159	70	27.6888	0	0	0	0	0	0	0	0	0	0	0	0	0	重	2	2023-01-02		2023-01-13	11	11	1	2023-03-31	88		74	37	135/85	21	74	95	33		0	1	0	0	0
98	杨月菁	女						2	71	155	70	29.1363	0	1	1	0	0	0	0	0	0	0	0	0	2	中	1	2022-12-29		2023-01-09	11	11	1	2023-03-31	92		75	37	136/77	15	75	98	37		1	0	0	0	0
100	姚鸿根	男						1	89	-	-	#VALUE!	0	1	0	0	0	0	0	0	0	0	0	0	1	危重	2	2023-01-05		2023-01-09	4	4	0	2023-03-31	4		137	38.4	132/69	40	137				0	0	0	0	1
102	殷永明	女						2	75	160	57.5	22.4609	0	0	0	0	0	0	0	0	0	0	0	1	1	中	1	2023-01-04		2023-01-11	7	8	1	2023-03-31	86		86	37.2	147/60	19	86	97			0	0	0	0	0
106	尤剑忠	男						1	54	160	54	21.0938	0	1	0	0	0	0	0	1	0	0	0	0	2	重	2	2023-01-04		2023-01-09	5	6	0	2023-03-31	6		99	36.6	136/73	22	99	78	51		0	1	0	0	0
108	俞小妹	女						2	91	-	-	#VALUE!	0	1	0	0	0	0	0	0	0	0	0	0	1	中	1	2023-01-05		2023-01-13	8	8	1	2023-03-31	85		71	35.1	123/86	16	71	97			0	0	0	0	0
109	俞玉英	女						2	51	-	-	#VALUE!	0	0	0	0	0	0	0	0	0	0	0	1	1	重	2	2023-01-04		2023-01-13	9	9	1	2023-03-31	86		95	36.4	91/71	16	95	94			0	1	0	0	0
110	喻丽玲	女						2	52	152	52	22.5069	0	1	0	0	0	0	0	0	0	0	0	0	1	中	1	2022-12-26		2022-12-30	4	4	1	2023-03-31	95		89	36.4	110/72	20	89	99	33		1	0	0	0	0
112	张彩娥	女						2	47	-	-	#VALUE!	0	0	0	0	0	0	0	0	0	0	0	0	0	重	2	2023-01-04		2023-01-16	12	12	1	2023-03-31	86		70	37.2	146/85	16	70	95	33		1	0	0	0	0
114	张恩广	男						1	78	170	60	20.7612	0	0	0	0	0	0	0	1	0	0	0	0	1	中	1	2022-12-30		2023-01-13	14	14	1	2023-03-31	91		91	36.5	159/96	21	91	95	37		1	0	0	0	0
115	张关春	男						1	80	-	-	#VALUE!	0	1	0	0	0	0	0	0	1	0	0	0	2	重	2	2022-12-30		2023-01-10	11	11	0	2023-03-31	11		107	36.4	137/67	30	107	76	61		0	0	0	0	1
116	张海康	男						1	76	-	-	#VALUE!	0	1	0	0	0	0	0	1	0	0	0	0	2	危重	2	2022-12-27	2022-12-27	2022-12-31	4	4	0	2023-03-31	4		102	37.5	149/69	32	102		70		0	0	0	0	1
117	张金寿	男						1	79	165	88	32.3232	0	1	1	1	0	0	0	0	0	1	0	0	4	中	1	2023-01-05		2023-01-14	9	9	1	2023-03-31	85		72	37	150/76	18	72	97	33		1	0	0	0	0
123	张天真	男						1	70	168	72	25.5102	0	1	0	1	0	0	0	0	0	0	0	0	2	中	1	2022-12-28		2023-01-03	6	6	1	2023-03-31	93		76	37	102/70	18	76	95	29		1	0	0	0	0
125	张文革	女						2	56	162	70	26.6728	0	0	1	0	0	0	0	1	0	0	0	0	2	重	2	2023-01-01	2023-01-13	2023-01-27	26	27	0	2023-03-31	27		90	37.5	112/68	16	90				0	0	0	0	1
128	张秀英	女						2	74	163	70	26.3465	0	1	1	1	0	0	0	0	0	0	0	0	3	中	1	2023-01-04		2023-01-14	10	10	1	2023-03-31	86		66	36.4	127/69	20	66	98	33		1	0	0	0	0
131	赵根水	男						1	68	-	-	#VALUE!	1	1	1	0	0	0	0	0	0	0	0	1	3	重	2	2022-12-29		2023-01-02	4	4	0	2023-03-31	4		130	37.4	120/88	25	130	93	45		1	0	1	0	0
134	赵阳	男						1	81	170	70	24.2215	0	1	0	0	0	0	0	1	0	0	0	0	2	中	1	2023-01-07		2023-01-13	6	6	1	2023-03-31	83		73	37.2	173/70	20	73	96			1	0	0	0	0
135	郑龙林	女						2	56	-	-	#VALUE!	0	1	0	0	0	0	0	0	0	0	0	0	1	中	1	2023-01-04		2023-01-13	9	9	1	2023-03-31	86		60	37.7	106/60	14	60				1	0	0	0	0
139	周凤珍	女						2	81	-	-	#VALUE!	0	1	1	0	0	0	0	1	0	0	0	0	3	重	2	2022-12-30		2023-01-11	12	12	0	2023-03-31	12		85	37.4	150/65	21	85	93	37		0	0	1	0	0
141	周宏伟	男						1	59	-	-	#VALUE!	1	1	0	0	0	0	0	0	0	0	0	0	1	中	1	2022-12-28		2023-01-10	13	13	1	2023-03-31	93		101	38.2	137/87	18	101	100	33		1	0	0	0	0
142	周健	女						2	44	160	75	29.2969	0	1	0	0	0	1	0	0	0	1	0	0	3	中	1	2023-01-12		2023-01-16	4	4	1	2023-03-31	78		81	37.1	137/85	18	81	99			0	0	0	0	0
143	周君华	男						1	83	-	-	#VALUE!	0	1	0	0	0	0	0	0	0	0	0	0	1	中	1	2022-12-30		2023-01-09	10	10	1	2023-03-31	91		80	36	140/66	20	80	94	21		1	0	0	0	0
144	周丽芬	女						2	67	155	62.5	26.0146	0	0	0	0	0	0	0	0	0	0	0	0	0	重	1	2023-01-04		2023-01-09	5	5	1	2023-03-31	86		86	37.2	132/86	20	86	85	21		1	0	0	0	0
145	周妹妹	女						2	83	156	55	22.6003	0	0	0	0	0	0	0	0	0	0	0	0	0	中	1	2023-01-07		2023-01-13	6	6	1	2023-03-31	83		93	36	136/84	16	93				0	0	0	0	0
147	周文华	男						1	85	155	60	24.974	0	1	1	1	0	0	0	0	0	0	0	0	3	中	1	2023-01-03		2023-01-12	9	9	1	2023-03-31	87		62	37.5	166/63	15	62	100	33		1	0	0	0	0
150	朱阿木	男						1	89	-	-	#VALUE!	0	1	0	0	0	0	0	1	1	0	0	0	3	危重	2	2023-01-06		2023-01-06	0	1	0	2023-03-31	1		80	36.1	92/51	23	80	61	61		0	0	0	1	0
155	庄小青	男						1	47	170	87	30.1038	0	1	1	0	0	0	0	0	0	1	0	0	3	中	1	2023-01-03		2023-01-13	10	10	1	2023-03-31	87		100	36.6	102/79	18	100				0	0	0	0	0
156	邹继军	男						1	52	177	70	22.3435	0	1	0	0	0	0	0	0	0	0	0	0	1	中	1	2022-12-29		2023-01-03	5	5	1	2023-03-31	92		80	36.9	123/72	20	80	97	21		0	0	0	0	0
158	邹连芳	女						2	46	154	45	18.9745	0	0	0	0	0	0	0	0	0	0	0	0	0	中	1	2022-12-08	2022-12-08	2022-12-27	19	19	1	2023-03-31	113		120	37.5	97/55	22	120				1	0	0	0	0
160	邹振国	男						1	78	175	66	21.551	0	1	0	1	0	0	0	0	0	0	0	0	2	中	1	2023-01-10		2023-01-16	6	6	1	2023-03-31	80		96	37.3	150/83	18	96	96	33		1	0	0	0	0
161	左章妹	女						2	80	164	60	22.3081	0	1	0	0	0	0	0	0	0	0	0	0	1	重	2	2023-01-04		2023-01-13	9	9	1	2023-03-31	86		89	36.5	114/58	17	89	93	33		1	0	0	0	0
162	宋纪德	男	1	0	0	0	0	1	60	172	48	16.225	0	0	0	0	0	0	0	1	0	1	0	0	2	重	1	#REF!		#REF!	#REF!	5	1	2023-03-31	#REF!	28	85	36.7	110/70	14	85	99	33		1	0	0	0	0
163	王声愿	男	1	0	0	0	0	1	89				0	0	0	1	0	0	0	0	0	0	0		1	危重	2	#REF!		#REF!	#REF!	13	0	2023-03-31	13	13	54	36.8	135/65	16	54	96	33		1	0	0	0	0
165	于建祥	男	1	0	0	0	0	1	71	179	75	23.4075	0	0	0	0	0	0	0	0	0	0	0	0	0	中	1	#REF!		#REF!	#REF!	12	1	2023-03-31	#REF!	28	98	37.8	126/77	14	98	97	33		1	0	0	0	0
167	邹漪漪	男	1	0	0	0	0	1	67	163	86	32.3685	0	1	1	0	0	0	0	0	0	0	0	0	2	重	1	#REF!		#REF!	#REF!	15	1	2023-03-31	#REF!	28	78	38.5	158/98	20	78	78	33		1	0	0	0	0
168	许毅程	男	1	0	0	0	0	1	87	170	74	25.6055	0	0	0	0	0	0	0	0	0	0	0	0	0	重	1	#REF!		#REF!	#REF!	10	1	2023-03-31	#REF!	28	78	38	108/78	15	78	95	45		1	0	0	0	0
170	潘满德	女	1	0	0	0	0	2	64	150	58	25.7778	0	1	0	0	0	0	0	0	0	0	0	0	1	中	1	#REF!		#REF!	#REF!	10	1	2023-03-31	#REF!	28	99	37.6	123/76	20	99	90	40		1	0	0	0	0
171	徐美英	女	1	0	0	0	0	2	85	158	60	24.0346		1	1	0	0	0							2	重	1	#REF!		#REF!	#REF!	9	1	2023-03-31	#REF!	28						94	50		1	0	0	0	0
172	邰晓霞	女	1	0	0	0	0	2	74	160	60	23.4375	0	0	0	0	1	0	0	0	0	0	0	1	2	中	1	#REF!		#REF!	#REF!	7	1	2023-03-31	#REF!	28	65	38.3	125/70	18	65	98	41		1	0	0	0	0
173	周凤歧	男	1	1	1	1	0	1	84	-	-		0	1	0	0	0	0	0	0	0	0	0	0	1	重	2	#REF!		#REF!	#REF!	10	0	2023-03-31	10	10	80	36.8	159/74	18	80	90	61		0	0	1	1	0
175	孙荣兴	男	1	0	0	0	0	1	78	174	65	21.4692	0	1	1	0	1	0	0	1	0	0	0		4	中	1	#REF!		#REF!	#REF!	9	1	2023-03-31	#REF!	28	74	36.4	164/72	20	74	96	21		1	0	0	0	0
176	孙永谊	男	1	0	0	0	0	1	76	172	59	19.9432	0	0	0	0	0	0	0	0	0	0	0	1	1	中	1	#REF!		#REF!	#REF!	4	1	2023-03-31	#REF!	28	61	36	129/76	16	61	96	33		1	0	0	0	0
178	肖宽怀	男	0	0	0	0	0	1	54	178	85	26.8274	0	0	0	0	0	0	0	0	0	0	0		0	中	1	#REF!		#REF!	#REF!	8	1	2023-03-31	#REF!	28	78	36.8	133/82	20	78	96	21		0	0	0	0	0
179	李子红	男	1	0	0	0	0	1	89	165	45	16.5289	0	0	0	1	1	0							2	重	1	#REF!		#REF!	#REF!	6	1	2023-03-31	#REF!	28						95	33		1	0	0	0	0
181	薛宜庆	男	1	0	0	0	0	1	91	167	60	21.5139	0	0	0	0	0	0	0	0	0	0	0		0	中	1	#REF!		#REF!	#REF!	10	1	2023-03-31	#REF!	28	68	36.2	108/62	20	68	95	33		1	0	0	0	0
182	周菊英	女	0	0	0	0	0	2	57	163	60	22.5827	0	0	0	0	0	0	0	0	0	0	0	0	0	中	1	#REF!		#REF!	#REF!	5	1	2023-03-31	#REF!	28	80	37.2	129/79	15	80				0	0	0	0	0
184	张鉴青	男	1	0	0	0	0	1	76	175	82	26.7755	0	1	1	0	0	0	0	0	0	0	0	0	2	重	1	#REF!		#REF!	#REF!	9	1	2023-03-31	#REF!	28	91	37.5	119/69	18	91	93	33		1	0	0	0	0
185	张朋	男	0	0	0	0	0	1	60	162	52	19.8141	0	0	0	0	0	0	0	1	0	1	0	0	2	中	1	#REF!		#REF!	#REF!	7	1	2023-03-31	#REF!	28	85	37	140/90	16	85				0	0	0	0	0
186	诸葛荆石	男	0	0	0	0	0	1	40	165	55	20.202	0	1	0	0	0	1	0	0	0	1	0	0	3	中	1	#REF!		#REF!	#REF!	7	1	2023-03-31	#REF!	28	91	37	110/88	19	91	100	21		0	0	0	0	0
187	沈荷宝	女	1	1	1	0	0	2	84	158	50	20.0288	0	1	0	0	1	0							2	重	1	#REF!		#REF!	#REF!	15	1	2023-03-31	#REF!	28						96	50		0	0	0	1	0
188	张家瑶	男	1	0	0	0	0	1	87	172	60	20.2812	0	1	1	0	0	0	0	1	0	0	0	0	3	重	1	#REF!		#REF!	#REF!	32	1	2023-03-31	#REF!	28	78	36.5	151/71	16	78	91	21		1	0	0	0	0
189	赵裕卿	男	1	0	0	0	0	1	96	168	65	23.03	0	1	0	1	1	1	0	0	0	0	0	0	4	重	2	#REF!		#REF!	#REF!	15	0	2023-03-31	15	15	84		130/48	27	86	84	60		1	0	0	0	0
190	陆凤珠	女	1	0	0	0	0	2	88	160	57	22.2656	0	1	0	1	0	0	0	0	0	0	0	0	2	重	1	#REF!		#REF!	#REF!	9	1	2023-03-31	#REF!	28	56	36.5	140/71	20	56	99	33		1	0	0	0	0
191	于昌荣	男	1	0	0	0	0	1	84	160	70	27.3438	1	1	0	0	0	0		1					2	重	1	#REF!		#REF!	#REF!	9	1	2023-03-31	#REF!	28						92	41		1	0	0	0	0
193	张秀琴	女	0	0	0	0	0	2	56	165	52	19.1001	0	0	0	0	1	0							1	中	1	#REF!		#REF!	#REF!	22	1	2023-03-31	#REF!	28						100			0	0	0	0	0
194	魏宇平	男	1	1	1	1	0	1	85	160	55	21.4844	0	0	1	0	0	0	0	0	0	0	0		1	危重	2	#REF!		#REF!	#REF!	10	0	2023-03-31	10	10	67	36.8	134/79	23	67	94	21		1	44934	1	0	0
195	徐文男	男	0	0	0	0	0	1	57	169	70	24.5089	0	0	0	0	0	0	0	0	0	0	0		0	中	1	#REF!		#REF!	#REF!	5	1	2023-03-31	#REF!	28	91	36.1	138/74	16	91				0	0	0	0	0
196	徐家莹	女	1	0	0	0	0	2	67	164	54	20.0773	0	1	0	0	0	1	1	0	0	0	0		3	中	1	#REF!		#REF!	#REF!	6	1	2023-03-31	#REF!	28	75	36.7	105/65	20	75	99	33		1	0	0	0	0
197	郭少启	男	1	0	0	0	0	1	73				1	1	0	0	0	0	0	0	1	0	0	0	2	重	2	#REF!		#REF!	#REF!	14	1	2023-03-31	#REF!	28	103	37.3	144/93	18	103	88	61		1	0	0	0	0
198	许震寰	男	1	0	0	0	0	1	95	165	60	22.0386	1	1	0	1	1	0	0	0	0	0	0	0	3	重	2	#REF!		#REF!	#REF!	10	1	2023-03-31	#REF!	28	87	36.8	146/89	18	87	98	41		1	0	0	0	0
199	许松涛	男	1	0	0	0	0	1	93	172	60	20.2812	0	1	0	0	0	0	0	0	0	0	0		1	危重	2	#REF!		#REF!	#REF!	8	0	2023-03-31	8	8	100	36	158/89	17	100	84	21		1	0	0	0	0
200	赵陵	男	1	0	0	0	0	1	80	170	65	22.4913	0	0	0	0	0	0	0	0	0	0	0	1	1	中	1	#REF!		#REF!	#REF!	6	1	2023-03-31	#REF!	28	89	36.3	118/93	18	89	96	41		1	0	0	0	0
202	张兴元	男	1	0	0	0	0	1	63	166	60	21.7738	0	1	1	1	0	0	0	1	0	1	0	0	5	中	1	#REF!		#REF!	#REF!	17	1	2023-03-31	#REF!	28	78		118/79	16	78	99	41		1	0	0	0	0
203	徐小龙	男	1	0	0	0	0	1	70	160	73	28.5156	1	1	0	0	0	0	0	1	0	0	0	0	2	重	1	#REF!		#REF!	#REF!	15	1	2023-03-31	#REF!	28	80	36.9	125/78	14	80	98	33		0	1	1	0	0
204	叶会	男	0	0	0	0	0	1	58	165	85	31.2213	0	1	0	0	0	1				1			3	重	2	#REF!		#REF!	#REF!	15	1	2023-03-31	#REF!	28						92	50		1	0	0	1	1
206	吴森林	男	1	1	1	1	1	1	74				0	1	1	0	1	0	0	1	0	0	0		4	危重	2	#REF!		#REF!	#REF!	5	1	2023-03-31	#REF!	28	125	36.5	126/67	18	125		85		1	44970	1	0	0
207	吴勤生	男	1	1	1	1	1	1	79	172	82	27.7177	0	1	0	0	0	0	0	0	0	0	0	1	2	危重	2	#REF!		#REF!	#REF!	5	1	2023-03-31	#REF!	28	94	38.3	150/90	22	94	95	29		0	0	0	0	0
208	王建杰	男	1	0	0	0	0	1	70	165	63	23.1405	0	0	0	0	0	0	0	1	0	0	0	0	1	重	1	#REF!		#REF!	#REF!	9	1	2023-03-31	#REF!	28	89	37.5	108/75	16	89	98	33		1	0	0	0	0
209	王若沁	女	0	0	0	0	0	2	28	160	58	22.6562	0	0	0	0	0	0	0	0	0	0	0		0	中	1	#REF!		#REF!	#REF!	9	1	2023-03-31	#REF!	28	85	36.5	135/86	20	85	96	21		0	0	0	0	0
210	杨镭锭	男	1	1	0	0	0	1	76	174	75	24.7721	1	1	0	0	0	0	0	0	0	0	0	0	1	重	2	#REF!		#REF!	#REF!	15	1	2023-03-31	#REF!	28	110	36.8	142/84	19	110	94	41		1	6	1	0	0
211	张红萍	女	1	0	0	0	0	2	42	158	52.5	21.0303	0	0	0	0	0	1	0	0	0	0	0	0	1	中	1	#REF!		#REF!	#REF!	5	1	2023-03-31	#REF!	28	87	37.3	106/78	17	87	97	21		1	0	0	0	0
212	徐兴顺	男	1	0	0	0	0	1	50	178	80	25.2493	0	0	0	0	0	0	0	0	0	0	0		0	中	1	#REF!		#REF!	#REF!	5	1	2023-03-31	#REF!	28	67	36.3	125/67	16	67	98	33		1	0	0	0	0
213	郑才秀	男	1	0	0	0	0	1	78	178	74	23.3556	0	1	0	0	0	0	0	0	1	0	0	0	2	重	2	#REF!		#REF!	#REF!	15	1	2023-03-31	#REF!	28	78	36.5	145/75	18	78	98	33		1	0	0	0	0
214	李金英	女	1	0	0	0	0	2	57	160	68	26.5625	0	1	0	0	1	0	0	0	0	0	0	0	2	中	1	#REF!		#REF!	#REF!	13	1	2023-03-31	#REF!	28	78	36.5	140/90	18	78	99	33		1	0	0	0	0
215	朱兆杰	男	1	0	0	0	0	1	89					1	0	0	0	0							1	重	1	#REF!		#REF!	#REF!	12	1	2023-03-31	#REF!	28						99	33		1	0	0	0	0
216	王正兰	女	1	0	0	0	0	2	72	152	45	19.4771	0	1	1	0	0	0	1	0	0	0	0		3	中	1	#REF!		#REF!	#REF!	14	1	2023-03-31	#REF!	28	86	37.2	145/78	20	86		33		1	0	0	0	0
217	计福成	男	1	0	0	0	0	1	92	161	78	30.0914	0	1	1	1	0	1	0	0	0	0	0	0	4	中	1	#REF!		#REF!	#REF!	13	1	2023-03-31	#REF!	28	48		150/58	22	48	96	33		1	0	0	0	0
218	毛银文	女	1	0	0	0	0	2	67	162	63	24.0055	0	1	1	0	0	0	0	0	0	0	0	0	2	中	1	#REF!		#REF!	#REF!	13	1	2023-03-31	#REF!	28	96	36.5	116/60	18	96	98	33		1	0	0	0	0
219	龚水英	女	1	1	1	1	1	2	76					1	1	0	0	0		1				1	4	危重	2	#REF!		#REF!	#REF!	16	1	2023-03-31	#REF!	28						95	100		0	0	0	0	0
220	王克强	男	1	1	1	0	0	1	69	169	98	34.3125	0	1	0	0	0	0	0	0	0	0	0		1	危重	2	#REF!		#REF!	#REF!	23	1	2023-03-31	#REF!	28	90	37.2	159/98	24	90	99	33		1	0	0	0	0
221	程建明	男	1	1	0	0	0	1	61				0	0	0	0	0	0	0	1	0	0	0	0	1	重	1	#REF!		#REF!	#REF!	6	1	2023-03-31	#REF!	28	82	36.3	172/91	18	82	98	53		1	5	1	0	0
222	闵小娥	女	1	0	0	0	0	2	59	170	55	19.0311	0	0	0	0	0	0	1	0	0	0	0	1	2	重	1	#REF!		#REF!	#REF!	11	1	2023-03-31	#REF!	28	75	37.2	103/60	15	75	99	33		1	0	0	0	0
223	居玉祥	男	1	1	1	1	1	1	82				1	1	1	0	0	0							2	重	2	#REF!		#REF!	#REF!	14	0	2023-03-31	14	11						90	50		0	0	0	1	0
224	沈斌	男	1	1	1	1	1	1	80	169	75	26.2596		0	0	0	0	0		1					1	重	2	#REF!		#REF!	#REF!	6	0	2023-03-31	6	14						92	45		1	1	1	1	1
226	崔敬真	女	1	0	0	0	0	2	70	150	55	24.4444	0	1	0	0	0	0	0	0	0	0	0	0	1	重	1	#REF!		#REF!	#REF!	15	1	2023-03-31	#REF!	28	78	36.7	150/78	20	78	99	33		1	0	0	0	0
227	蔡利民	男	1	0	0	0	0	1	79	168	66	23.3844	0	0	0	0	0	0	0	0	0	0	0	0	0	重	1	#REF!		#REF!	#REF!	7	1	2023-03-31	#REF!	28	68	37.8	128/68	18	68	99	33		1	0	0	0	0
228	田玉明	女	1	1	1	1	0	2	89				0	1	0	0	0	0	0	1	0	0	0	0	2	危重	2	#REF!		#REF!	#REF!	7	0	2023-03-31	7	12	95	38.5	148/81	25	95	85	60		1	10	1	0	1
230	谢承翰	男	1	0	0	0	0	1	60	170	78	26.9896	0	0	0	0	0	0	0	0	0	0	0	1	1	中	1	#REF!		#REF!	#REF!	16	1	2023-03-31	#REF!	28	70	36.3	127/73	16	70				1	0	0	0	0
231	陆金荣	男	1	0	0	0	0	1	82	165	65	23.8751	0	1	0	0	0	0							1	重	1	#REF!		#REF!	#REF!	15	1	2023-03-31	#REF!	28						98	33		1	0	0	0	0
232	张耀良	男	1	0	0	0	0	1	67	180	64	19.7531	1	0	0	0	0	0	0	1	0	0	0	0	1	重	1	#REF!		#REF!	#REF!	10	1	2023-03-31	#REF!	28	80	37	136/65	15	80	95	33		1	0	0	0	0
233	何巧风	女	1	0	0	0	0	2	71	158	42	16.8242		0	0	1	0	0	0	1	0	0	0		2	重	2	2022-12-30		2023-02-05	37	37	1	2023-03-31	91	28								鼻导管	1	0	0	0	0
234	李秀英	女	0	0	1	0	0	2	94	150	45	20		0	0	0	0	0	0	0	0	0	0		0	重	2	2023-01-03		2023-02-01	29	29	1	2023-03-31	87	28								高流量	0	0	1	1	0
235	朱惠明	男	0	0	1	0	0	1	82	169	70	24.5089		0	0	0	0	0	0	1	0	0	0		1	重	2	2022-12-30		2023-02-05	37	37	1	2023-03-31	91	28								高流量	0	0	1	1	0
236	王维中	男	0	0	0	1	0	1	78	178	80	25.2493		0	0	0	1	0	0	0	0	0	0		1	危重	2	2023-01-05		2023-01-31	26	26	0	2023-03-31	26	26								无创	0	0	0	0	1
237	韩正亚	男	0	0	1	0	0	1	72	168	64	22.6757		1	1	0	0	0	0	0	0	0	0		2	重	2	2023-01-06		2023-01-21	15	15	1	2023-03-31	84	28								高流量	0	0	0	1	0
238	姚秋琼	女	0	0	0	1	0	2	81	165	75	27.5482		1	1	1	0	0	1	0	0	1	0		5	危重	2	2022-12-28		2023-01-17	20	20	0	2023-03-31	20	20								无创	0	0	0	0	1
239	赵宗煌	男	0	0	1	0	0	1	85	167	50	17.9282		0	0	0	0	0	0	0	0	0	0		0	危重	2	2023-01-05		2023-01-20	15	15	1	2023-03-31	85	28								高流量	0	0	0	1	0
240	黄根宝	女	1	0	0	0	0	2	80	150	50	22.2222		1	0	0	0	0	0	0	0	0	0		1	重	2	2023-01-12		2023-01-30	18	18	1	2023-03-31	78	28								鼻导管	1	0	0	0	0
241	田秀英	女	1	0	0	0	0	2	84	158	56	22.4323		1	0	0	0	0	0	0	0	0	0		1	危重	2	2023-01-08		2023-01-31	23	23	1	2023-03-31	82	28								高流量	0	0	0	1	0
242	杨阿二	女	0	0	1	0	0	2	91	160	50	19.5312		1	0	0	0	0	0	0	0	0	0		1	危重	2	2023-01-16		2023-02-03	18	18	1	2023-03-31	74	28								高流量	0	0	0	1	0
243	张林花	女	0	0	1	0	0	2	71	150	50	22.2222		1	0	0	1	0	1	0	0	1	0		4	危重	2	2022-12-31		2023-02-11	42	42	1	2023-03-31	90	28								高流量	0	0	0	1	0
244	李仕澂	男	0	0	1	0	0	1	81	172	78	26.3656		1	1	0	0	0	0	0	1	0	0		3	危重	2	2023-01-01		2023-02-11	41	41	1	2023-03-31	89	28								高流量	0	0	0	1	0
245	顾和生	男	1	0	0	0	0	1	80	173	45	15.0356		0	0	0	1	0	0	0	0	0	0		1	中	2	2023-01-08		2023-01-14	6	6	0	2023-03-31	6	6								鼻导管	1	0	0	0	0
246	殷增兴	男	1	0	0	0	0	1	90	160	40	15.625		0	1	0	0	0	0	1	0	0	0		2	重	2	2023-01-07		2023-01-30	23	23	1	2023-03-31	83	28								鼻导管	1	0	0	0	0
247	张益云	男	1	0	0	0	0	1	76	175	70	22.8571		1	0	0	0	0	0	0	0	0	0		1	中	1	2023-01-06		2023-01-16	10	10	1	2023-03-31	84	28								鼻导管	1	0	0	0	0
248	俞淞生	男	0	0	0	1	0	1	87	178	85.5	26.9852		0	0	0	0	0	0	0	0	0	0		0	危重	2	2023-01-07		2023-01-21	14	14	0	2023-03-31	14	14								无创	0	0	0	0	1
249	陈玉珍	女	0	0	1	0	0	2	80	158	60	24.0346		1	0	0	0	0	0	0	0	0	0		1	重	1	2023-01-02		2023-01-19	17	17	1	2023-03-31	88	28								高流量	0	0	0	1	0
250	吴三妹	女	1	0	0	0	0	2	79	160	70	27.3438		1	0	0	0	0	0	0	0	0	0		1	重	2	2023-01-11		2023-01-29	18	18	1	2023-03-31	79	28								鼻导管	1	0	0	0	0
251	周广	女	1	0	0	0	0	2	44	158	54	21.6311		0	0	0	0	0	0	0	0	0	0		0	中	1	2023-01-10		2023-01-19	9	9	1	2023-03-31	80	28								鼻导管	1	0	0	0	0
252	周德其	男	0	0	1	0	0	1	69	170	78	26.9896		0	0	0	0	0	0	0	0	0	0		0	重	2	2022-12-28		2023-01-18	21	21	1	2023-03-31	93	28								高流量	0	0	0	1	0
253	吴新言	女	1	0	0	0	0	2	84	150	58	25.7778		1	0	0	0	0	0	0	1	0	0		2	中	1	2023-01-04		2023-01-28	24	24	1	2023-03-31	86	28								鼻导管	1	0	0	0	0
254	高酉生	男	1	0	0	0	0	1	77	160	58	22.6562		1	0	0	0	0	0	0	0	0	0		1	中	2	2023-01-10		2023-01-20	10	10	1	2023-03-31	80	28								鼻导管	1	0	0	0	0
255	梅金福	男	0	0	1	0	0	1	80	160	55	21.4844		0	0	0	0	0	0	0	0	0	0		0	重	2	2023-01-18		2023-02-03	16	16	1	2023-03-31	72	28								高流量	0	0	0	1	0
256	金厚芳	女	1	0	0	0	0	2	79	152	42.5	18.3951		0	0	0	0	0	0	0	0	0	0		0	中	1	2023-01-14		2023-01-20	6	6	1	2023-03-31	76	28								鼻导管	1	0	0	0	0
257	张守荣	男	1	0	0	0	0	1	81	165	71.5	26.2626		1	1	0	0	0	0	0	0	0	0		2	中	1	2023-01-06		2023-01-17	11	11	1	2023-03-31	84	28								鼻导管	1	0	0	0	0
258	陈杏珠	女	0	0	1	0	0	2	78	150	65	28.8889		1	0	0	0	0	0	0	0	0	0		1	危重	2	2023-01-04		2023-01-18	14	14	1	2023-03-31	86	28								高流量	0	0	0	1	0
259	黄进明	男	1	0	0	0	0	1	85	160	55	21.4844		1	0	0	0	0	0	0	0	0	0		1	重	2	2023-01-16		2023-01-24	8	8	1	2023-03-31	74	28								鼻导管	1	0	0	0	0
260	顾二男	男	1	0	0	0	0	1	84	165	65	23.8751		1	0	0	0	0	0	0	0	0	0		1	重	1	2023-01-18		2023-01-29	11	11	1	2023-03-31	72	28								鼻导管	1	0	0	0	0
[truncated: 117 more columns]
